# Supplementary material for: Patient-derived parathyroid organoids as a tracer and drug-screening application model
Source: Stem Cell Reports. 2022 Oct 27;17(11):2518–30. doi: 10.1016/j.stemcr.2022.09.015 (PMC9669499; doi:10.1016/j.stemcr.2022.09.015)
Supplement: Data S1–S7 [file mmc2.xlsx]

## Sheet: Data S1
Data S1
CPM counts
	Tissue 1	PTO 1	dPTO 1	Tissue 2	PTO 2	dPTO 2	PTO 3	dPTO 3
TSPAN6	143.617183169281	136.2901962169	127.459943771644	162.56938245794	172.845430683028	164.504551731413	83.9189826764895	104.027314547955
TNMD	0	0	0	0	0	4.50697402003871	0	3.88887157188616
DPM1	46.2496013595989	79.9719333173548	58.3695069608462	54.9867028901855	132.39224477849	96.8999414308323	63.778426834132	84.582956688524
SCYL3	17.0393268166943	14.6427483538819	15.4857875610408	28.6887145514011	25.7429364847063	6.76046103005807	23.4973151494171	7.77774314377232
C1orf112	19.4735163619364	20.2745746438364	7.14728656663422	76.5032388037363	14.7102494198322	2.25348701001936	3.35675930705958	2.91665367891462
FGR	0	1.12636525799091	1.19121442777237	2.39072621261676	0	0	0	0
CFH	26.7760849976625	0	0	2.39072621261676	69.8736847442029	63.097636280542	23.4973151494171	46.6664588626339
FUCA2	150.919751805007	431.397893810519	456.235125836818	74.1125125911195	143.424931843364	74.3650713306388	134.270372282383	86.5273924744671
GCLC	19.4735163619364	63.0764544474911	57.1782925330738	28.6887145514011	36.7756235495805	36.0557921603097	53.7081489129533	34.0276262540039
NFYA	14.6051372714523	15.7691136118728	20.2506452721303	19.1258097009341	22.0653741297483	29.2953311302516	23.4973151494171	13.6110505016016
STPG1	12.1709477262102	6.75819154794547	10.7209298499513	0	0	4.50697402003871	0	9.7221789297154
NIPAL3	46.2496013595989	93.4883164132457	116.739013921692	23.9072621261676	91.9390588739512	58.5906622605033	117.486575747085	83.6107387955525
LAS1L	14.6051372714523	10.1372873219182	10.7209298499513	11.9536310630838	7.35512470991609	4.50697402003871	13.4270372282383	11.6666147156585
ENPP4	65.7231177215353	92.3619511552548	97.6795830773344	90.8475960794368	36.7756235495805	31.548818140271	50.3513896058937	69.0274704009794
SEMA3F	2.43418954524205	0	0	0	0	0	3.35675930705958	1.94443578594308
ANKIB1	87.6308236287137	99.1201427032003	111.974156210603	74.1125125911195	91.9390588739512	74.3650713306388	117.486575747085	68.0552525080078
CYP51A1	2.43418954524205	10.1372873219182	5.95607213886185	0	18.3878117747902	9.01394804007743	0	8.74996103674386
KRIT1	68.1573072667773	87.8564901232912	95.2971542217897	90.8475960794368	62.5185600342868	40.5627661803484	53.7081489129533	61.249727257207
RAD52	7.30256863572614	6.75819154794547	8.33850099440659	4.78145242523352	0	9.01394804007743	0	7.77774314377232
BAD	7.30256863572614	10.1372873219182	14.2945731332684	14.3443572757006	14.7102494198322	9.01394804007743	6.71351861411916	13.6110505016016
LAP3	19.4735163619364	24.7800356758001	35.7364328331711	38.2516194018681	7.35512470991609	31.548818140271	26.8540744564767	32.0831904680608
CD99	36.5128431786307	31.5382272237456	21.4418596999027	9.56290485046704	58.8409976793288	198.306856881703	63.778426834132	53.4719841134347
HS3ST1	7.30256863572614	0	1.19121442777237	0	0	0	0	0
WNT16	24.3418954524205	0	0	0	0	0	3.35675930705958	0
MAD1L1	2.43418954524205	4.50546103196365	1.19121442777237	2.39072621261676	0	6.76046103005807	0	6.80552525080078
LASP1	31.6444640881466	121.647447863019	163.196376604815	66.9403339532692	194.910804812777	401.120687783445	164.481206045919	181.804745985678
SNX11	21.9077059071784	14.6427483538819	15.4857875610408	14.3443572757006	7.35512470991609	15.7744090701355	6.71351861411916	8.74996103674386
TMEM176A	0	2.25273051598182	7.14728656663422	4.78145242523352	0	0	6.71351861411916	19.4443578594308
M6PR	43.8154118143569	55.1918976415547	47.6485771108948	16.7350834883173	29.4204988396644	27.0418441202323	53.7081489129533	45.6942409696624
KLHL13	2.43418954524205	1.12636525799091	2.38242885554474	14.3443572757006	0	13.5209220601161	3.35675930705958	3.88887157188616
CYP26B1	7.30256863572614	0	0	7.17217863785028	58.8409976793288	51.8302012304452	20.1405558423575	15.5554862875446
ICA1	24.3418954524205	15.7691136118728	23.8242885554474	16.7350834883173	11.0326870648741	18.0278960801549	6.71351861411916	25.27766521726
DBNDD1	7.30256863572614	2.25273051598182	3.57364328331711	2.39072621261676	7.35512470991609	0	0	1.94443578594308
ALS2	7.30256863572614	20.2745746438364	28.5891462665369	35.8608931892514	36.7756235495805	22.5348701001936	26.8540744564767	21.3887936453739
CASP10	7.30256863572614	5.63182628995456	2.38242885554474	0	0	2.25348701001936	10.0702779211787	1.94443578594308
CFLAR	170.393268166943	81.0982985753457	128.651158199416	119.536310630838	40.4531859045385	137.462707611181	147.697409510622	197.360232273223
TFPI	60.8547386310512	0	0	2.39072621261676	66.1961223892448	173.51849977149	60.4216675270725	135.138287123044
NDUFAF7	14.6051372714523	16.8954788698637	10.7209298499513	21.5165359135508	22.0653741297483	15.7744090701355	0	19.4443578594308
RBM5	99.8017713549239	116.015621573064	126.268729343871	143.443572757006	91.9390588739512	69.8580973106001	114.129816440026	123.471672407386
MTMR7	4.86837909048409	0	0	2.39072621261676	7.35512470991609	11.2674350500968	10.0702779211787	6.80552525080078
SLC7A2	306.707882700498	206.124842212337	269.214460676556	377.734741593448	80.906371809077	47.3232272104065	228.259632880052	143.888248159788
ARF5	0	3.37909577397274	1.19121442777237	2.39072621261676	0	2.25348701001936	0	0
SARM1	17.0393268166943	9.0109220639273	4.76485771108948	7.17217863785028	7.35512470991609	2.25348701001936	0	2.91665367891462
POLDIP2	24.3418954524205	28.1591314497728	29.7803606943093	14.3443572757006	47.8083106144546	24.7883571102129	10.0702779211787	20.4165757524023
PLXND1	0	0	8.33850099440659	2.39072621261676	7.35512470991609	31.548818140271	0	19.4443578594308
AK2	65.7231177215353	102.499238477173	66.7080079552528	35.8608931892514	47.8083106144546	78.8720453506775	67.1351861411916	86.5273924744671
FKBP4	36.5128431786307	39.4227840296819	63.1343646719356	54.9867028901855	58.8409976793288	24.7883571102129	40.281111684715	34.0276262540039
KDM1A	41.3812222691148	30.4118619657546	33.3540039776264	26.2979883387843	29.4204988396644	22.5348701001936	50.3513896058937	30.1387546821177
RBM6	68.1573072667773	102.499238477173	111.974156210603	114.754858205604	36.7756235495805	47.3232272104065	154.410928124741	111.805057691727
CAMKK1	0	1.12636525799091	1.19121442777237	0	7.35512470991609	0	0	0.97221789297154
RECQL	14.6051372714523	18.0218441278546	40.5012905442606	43.0330718271017	40.4531859045385	29.2953311302516	30.2108337635362	15.5554862875446
VPS50	48.6837909048409	49.5600713516002	38.1188616887159	26.2979883387843	29.4204988396644	20.2813830901742	10.0702779211787	16.5277041805162
HSPB6	17.0393268166943	1.12636525799091	2.38242885554474	2.39072621261676	29.4204988396644	247.883571102129	3.35675930705958	59.3052914712639
ARHGAP33	0	1.12636525799091	2.38242885554474	2.39072621261676	3.67756235495805	0	3.35675930705958	0.97221789297154
NDUFAB1	170.393268166943	355.931421525128	282.317819382052	198.430275647191	209.621054232609	150.983629671297	204.762317730634	142.916030266816
PDK4	3142.53870290748	88.9828553812821	40.5012905442606	251.02625232476	58.8409976793288	29.2953311302516	23.4973151494171	34.0276262540039
ABCB5	2.43418954524205	0	0	0	0	2.25348701001936	0	0
SLC25A13	34.0786536333887	45.0546103196365	23.8242885554474	26.2979883387843	22.0653741297483	27.0418441202323	13.4270372282383	25.27766521726
ST7	14.6051372714523	2.25273051598182	4.76485771108948	16.7350834883173	11.0326870648741	11.2674350500968	3.35675930705958	19.4443578594308
CDC27	70.5914968120194	119.394717347037	122.695086060554	86.0661436542033	66.1961223892448	85.6325063807355	87.2757419835491	82.6385209025809
HCCS	46.2496013595989	108.131064767128	94.1059397940173	47.8145242523352	44.1307482594966	33.8023051502904	40.281111684715	53.4719841134347
DVL2	17.0393268166943	19.1482093858455	23.8242885554474	16.7350834883173	14.7102494198322	33.8023051502904	26.8540744564767	27.2221010032031
PRSS22	53.552169995325	46.1809755776274	59.5607213886185	31.0794407640179	14.7102494198322	51.8302012304452	57.0649082200129	140.971594480873
UPF1	90.0650131739558	58.5709934155274	86.9586532273831	62.1588815280357	88.2614965189931	56.3371752504839	46.9946302988341	97.221789297154
SKAP2	133.880424988313	253.432183047955	200.124023865758	188.867370796724	158.135181263196	150.983629671297	70.4919454482512	55.4164198993778
SLC25A5	202.03773225509	489.968887226047	405.012905442606	133.880667906538	305.237675461518	205.067317911761	147.697409510622	163.332606019219
MCUB	4.86837909048409	1.12636525799091	3.57364328331711	7.17217863785028	3.67756235495805	22.5348701001936	0	3.88887157188616
POLR2J	41.3812222691148	58.5709934155274	45.2661482553501	16.7350834883173	36.7756235495805	20.2813830901742	36.9243523776554	6.80552525080078
DHX33	26.7760849976625	34.9173229977183	32.162789549854	23.9072621261676	18.3878117747902	13.5209220601161	6.71351861411916	19.4443578594308
THSD7A	48.6837909048409	12.3900178379	47.6485771108948	90.8475960794368	3.67756235495805	6.76046103005807	16.7837965352979	24.3054473242885
LIG3	19.4735163619364	23.6536704178092	27.3979318387645	31.0794407640179	14.7102494198322	9.01394804007743	40.281111684715	30.1387546821177
RPAP3	97.3675818096819	78.8455680593639	138.180873621595	45.4237980397184	77.228809454119	56.3371752504839	114.129816440026	66.1108167220647
ACSM3	14.6051372714523	3.37909577397274	3.57364328331711	9.56290485046704	0	0	3.35675930705958	6.80552525080078
REXO5	41.3812222691148	36.0436882557092	29.7803606943093	28.6887145514011	0	9.01394804007743	3.35675930705958	8.74996103674386
CIAPIN1	12.1709477262102	39.4227840296819	14.2945731332684	16.7350834883173	18.3878117747902	33.8023051502904	20.1405558423575	12.63883260863
SPPL2B	14.6051372714523	36.0436882557092	26.2067174109922	26.2979883387843	7.35512470991609	42.8162531903678	16.7837965352979	32.0831904680608
FAM214B	4.86837909048409	6.75819154794547	3.57364328331711	9.56290485046704	3.67756235495805	13.5209220601161	3.35675930705958	0
COPZ2	17.0393268166943	7.88455680593639	2.38242885554474	9.56290485046704	7.35512470991609	27.0418441202323	0	8.74996103674386
PRKAR2B	31.6444640881466	32.6645924817365	121.503871632782	38.2516194018681	36.7756235495805	31.548818140271	114.129816440026	82.6385209025809
MSL3	24.3418954524205	28.1591314497728	32.162789549854	33.4701669766346	25.7429364847063	29.2953311302516	23.4973151494171	39.8609336118331
CREBBP	90.0650131739558	63.0764544474911	75.0465089496594	114.754858205604	77.228809454119	72.1115843206194	90.6325012906087	72.9163419728655
TSPOAP1	24.3418954524205	4.50546103196365	19.0594308443579	33.4701669766346	3.67756235495805	0	0	6.80552525080078
GCFC2	14.6051372714523	9.0109220639273	5.95607213886185	47.8145242523352	18.3878117747902	9.01394804007743	6.71351861411916	17.4999220734877
WDR54	14.6051372714523	20.2745746438364	26.2067174109922	28.6887145514011	25.7429364847063	4.50697402003871	43.6378709917746	17.4999220734877
CROT	53.552169995325	37.1700535137001	22.633074127675	71.7217863785028	40.4531859045385	126.195272561084	60.4216675270725	45.6942409696624
KMT2E	306.707882700498	224.146686340192	273.979318387645	427.9399920584	169.16786832807	214.081265951839	375.957042390673	255.693305851515
RHBDD2	189.86678452888	119.394717347037	142.945731332684	193.648823221957	121.359557713616	81.1255323606968	97.3460199047279	130.277197658186
IBTK	163.090699531217	250.053087273983	213.227382571254	138.662120331772	139.747369488406	123.941785551065	137.627131589443	137.082722908987
ZNF195	2.43418954524205	7.88455680593639	5.95607213886185	19.1258097009341	3.67756235495805	2.25348701001936	10.0702779211787	10.6943968226869
MYCBP2	124.143666807344	108.131064767128	82.1937955162936	124.317763056071	169.16786832807	96.8999414308323	97.3460199047279	69.0274704009794
FBXL3	65.7231177215353	56.3182628995456	54.795863677529	74.1125125911195	22.0653741297483	40.5627661803484	80.56222336943	55.4164198993778
PDK2	7.30256863572614	27.0327661917819	19.0594308443579	9.56290485046704	29.4204988396644	11.2674350500968	6.71351861411916	13.6110505016016
ITGA3	21.9077059071784	32.6645924817365	28.5891462665369	19.1258097009341	84.5839341640351	81.1255323606968	50.3513896058937	56.3886377923493
ZFX	129.012045897829	54.0655323835638	64.325579099708	141.052846544389	44.1307482594966	65.3511232905613	83.9189826764895	77.7774314377232
LAMP2	214.2086799813	290.602236561655	271.5968895321	174.523013521023	283.17230133177	338.023051502904	278.611022485945	255.693305851515
GDE1	111.972719081134	236.536704178092	227.521955704523	83.6754174415866	191.233242457818	157.744090701355	140.983890896502	130.277197658186
REX1BD	12.1709477262102	37.1700535137001	22.633074127675	14.3443572757006	40.4531859045385	36.0557921603097	16.7837965352979	14.5832683945731
CRLF1	4.86837909048409	0	1.19121442777237	2.39072621261676	7.35512470991609	49.5767142204258	6.71351861411916	3.88887157188616
TMEM98	38.9470327238728	0	0	38.2516194018681	69.8736847442029	105.91388947091	13.4270372282383	25.27766521726
YBX2	0	0	5.95607213886185	0	3.67756235495805	0	0	0
MAP3K14	2.43418954524205	14.6427483538819	8.33850099440659	7.17217863785028	3.67756235495805	4.50697402003871	0	4.8610894648577
TMEM132A	2.43418954524205	11.2636525799091	11.9121442777237	2.39072621261676	3.67756235495805	9.01394804007743	0	1.94443578594308
AP2B1	182.564215893154	110.383795283109	119.121442777237	148.225025182239	66.1961223892448	94.646454420813	77.2054640623704	111.805057691727
TAC1	0	0	0	0	14.7102494198322	0	6.71351861411916	2.91665367891462
ZNF263	29.2102745429046	21.4009399018273	22.633074127675	16.7350834883173	18.3878117747902	24.7883571102129	23.4973151494171	24.3054473242885
SPATA20	9.73675818096819	15.7691136118728	8.33850099440659	16.7350834883173	36.7756235495805	58.5906622605033	16.7837965352979	12.63883260863
CACNA1G	0	0	0	0	3.67756235495805	4.50697402003871	10.0702779211787	1.94443578594308
TNFRSF12A	51.117980450083	18.0218441278546	51.2222203942119	38.2516194018681	77.228809454119	69.8580973106001	63.778426834132	159.443734447333
MAP3K9	9.73675818096819	6.75819154794547	3.57364328331711	4.78145242523352	7.35512470991609	6.76046103005807	3.35675930705958	3.88887157188616
RALA	70.5914968120194	83.3510290913275	129.842372627188	69.331060165886	73.5512470991609	126.195272561084	83.9189826764895	89.4440461533817
BAIAP2L1	21.9077059071784	29.2854967077637	50.0310059664396	7.17217863785028	29.4204988396644	13.5209220601161	23.4973151494171	26.2498831102316
KDM7A	34.0786536333887	37.1700535137001	30.9715751220816	9.56290485046704	29.4204988396644	15.7744090701355	53.7081489129533	24.3054473242885
ETV1	51.117980450083	22.5273051598182	10.7209298499513	62.1588815280357	29.4204988396644	69.8580973106001	46.9946302988341	58.3330735782924
AGK	29.2102745429046	43.9282450616456	33.3540039776264	21.5165359135508	7.35512470991609	6.76046103005807	10.0702779211787	9.7221789297154
ALDH3B1	9.73675818096819	2.25273051598182	1.19121442777237	0	0	2.25348701001936	0	1.94443578594308
TTC22	14.6051372714523	9.0109220639273	13.1033587054961	4.78145242523352	11.0326870648741	4.50697402003871	3.35675930705958	7.77774314377232
PHTF2	55.9863595405671	85.6037596073093	54.795863677529	52.5959766775687	66.1961223892448	65.3511232905613	187.978521195337	139.02715869493
CCL26	4.86837909048409	0	0	0	0	0	0	6.80552525080078
FARP2	24.3418954524205	22.5273051598182	22.633074127675	23.9072621261676	7.35512470991609	9.01394804007743	26.8540744564767	22.3610115383454
GGCT	75.4598759025035	141.922022506855	86.9586532273831	47.8145242523352	62.5185600342868	60.8441492705226	137.627131589443	91.3884819393248
DBF4	14.6051372714523	9.0109220639273	13.1033587054961	4.78145242523352	25.7429364847063	15.7744090701355	16.7837965352979	19.4443578594308
TBXA2R	0	1.12636525799091	0	4.78145242523352	3.67756235495805	6.76046103005807	0	1.94443578594308
IFRD1	24.3418954524205	36.0436882557092	21.4418596999027	19.1258097009341	18.3878117747902	56.3371752504839	63.778426834132	28.1943188961747
COX10	2.43418954524205	22.5273051598182	14.2945731332684	16.7350834883173	11.0326870648741	6.76046103005807	10.0702779211787	13.6110505016016
GTF2IRD1	36.5128431786307	38.296418771691	40.5012905442606	45.4237980397184	47.8083106144546	63.097636280542	50.3513896058937	39.8609336118331
PAF1	41.3812222691148	22.5273051598182	63.1343646719356	47.8145242523352	47.8083106144546	24.7883571102129	50.3513896058937	31.1109725750893
VPS41	70.5914968120194	81.0982985753457	92.9147253662449	50.2052504649519	58.8409976793288	54.0836882404646	57.0649082200129	62.2219451501786
ARHGAP44	24.3418954524205	58.5709934155274	33.3540039776264	28.6887145514011	33.0980611946224	11.2674350500968	30.2108337635362	22.3610115383454
ELAC2	34.0786536333887	42.8018798036547	79.8113666607488	23.9072621261676	18.3878117747902	36.0557921603097	43.6378709917746	48.610894648577
ARSD	70.5914968120194	34.9173229977183	64.325579099708	28.6887145514011	29.4204988396644	40.5627661803484	33.5675930705958	43.7498051837193
PNPLA4	53.552169995325	61.9500891895002	39.3100761164882	40.6423456144849	25.7429364847063	6.76046103005807	33.5675930705958	21.3887936453739
ADIPOR2	75.4598759025035	126.152908894982	152.475446754863	69.331060165886	106.649308293783	130.702246581123	90.6325012906087	183.749181771621
CDKL3	2.43418954524205	10.1372873219182	9.52971542217897	0	0	6.76046103005807	0	4.8610894648577
MARK4	26.7760849976625	30.4118619657546	26.2067174109922	9.56290485046704	55.1634353243707	11.2674350500968	10.0702779211787	27.2221010032031
PROM1	0	0	1.19121442777237	0	11.0326870648741	0	0	0
CCDC124	12.1709477262102	16.8954788698637	15.4857875610408	9.56290485046704	7.35512470991609	13.5209220601161	10.0702779211787	17.4999220734877
PAFAH1B1	148.485562259765	218.514860050237	219.183454710116	169.74156109579	169.16786832807	175.77198678151	151.054168817681	152.638209196532
DNAH9	2.43418954524205	2.25273051598182	3.57364328331711	0	0	6.76046103005807	3.35675930705958	0
KIAA0100	60.8547386310512	109.257430025119	69.0904368107975	64.5496077406525	114.004433003699	117.181324521007	70.4919454482512	69.9996882939509
GAS7	14.6051372714523	7.88455680593639	2.38242885554474	0	14.7102494198322	4.50697402003871	13.4270372282383	4.8610894648577
TRAPPC6A	24.3418954524205	21.4009399018273	45.2661482553501	14.3443572757006	33.0980611946224	9.01394804007743	33.5675930705958	23.333229431317
ST7L	12.1709477262102	14.6427483538819	19.0594308443579	23.9072621261676	25.7429364847063	18.0278960801549	30.2108337635362	13.6110505016016
RPUSD1	4.86837909048409	3.37909577397274	3.57364328331711	0	0	6.76046103005807	0	1.94443578594308
RHBDF1	19.4735163619364	16.8954788698637	16.6770019888132	19.1258097009341	88.2614965189931	42.8162531903678	26.8540744564767	27.2221010032031
LUC7L	90.0650131739558	122.773813121009	120.312657205009	138.662120331772	102.971745938825	67.6046103005807	107.416297825907	122.499454514414
CACNA2D2	0	2.25273051598182	0	2.39072621261676	0	0	0	2.91665367891462
BAIAP3	0	1.12636525799091	0	23.9072621261676	18.3878117747902	24.7883571102129	0	3.88887157188616
TSR3	70.5914968120194	83.3510290913275	53.6046492497567	64.5496077406525	73.5512470991609	78.8720453506775	53.7081489129533	34.9998441469754
PIGQ	4.86837909048409	18.0218441278546	11.9121442777237	9.56290485046704	22.0653741297483	9.01394804007743	10.0702779211787	7.77774314377232
CRAMP1	17.0393268166943	13.5163830958909	27.3979318387645	11.9536310630838	11.0326870648741	6.76046103005807	3.35675930705958	4.8610894648577
TEAD3	43.8154118143569	36.0436882557092	25.0155029832198	26.2979883387843	44.1307482594966	47.3232272104065	26.8540744564767	60.2775093642355
DNAJC11	12.1709477262102	13.5163830958909	23.8242885554474	7.17217863785028	0	18.0278960801549	30.2108337635362	12.63883260863
FMO3	0	0	0	0	14.7102494198322	0	0	2.91665367891462
MYLIP	36.5128431786307	126.152908894982	104.826869643969	23.9072621261676	36.7756235495805	36.0557921603097	83.9189826764895	135.138287123044
E2F2	0	0	1.19121442777237	0	7.35512470991609	0	0	0
PSMB1	121.709477262102	129.532004668955	147.710589043774	124.317763056071	99.2941835838673	101.406915450871	130.913612975324	122.499454514414
JARID2	24.3418954524205	49.5600713516002	52.4134348219843	43.0330718271017	7.35512470991609	27.0418441202323	23.4973151494171	16.5277041805162
CDKL5	14.6051372714523	9.0109220639273	17.8682164165856	19.1258097009341	14.7102494198322	18.0278960801549	0	10.6943968226869
CDK11A	4.86837909048409	4.50546103196365	3.57364328331711	0	0	0	3.35675930705958	1.94443578594308
NADK	2.43418954524205	5.63182628995456	3.57364328331711	2.39072621261676	0	2.25348701001936	0	1.94443578594308
DLEC1	0	0	1.19121442777237	0	0	2.25348701001936	0	0
CYTH3	51.117980450083	73.2137417694093	39.3100761164882	23.9072621261676	69.8736847442029	108.167376480929	63.778426834132	65.1385988290932
ADAM22	4.86837909048409	9.0109220639273	15.4857875610408	11.9536310630838	3.67756235495805	15.7744090701355	10.0702779211787	13.6110505016016
SYPL1	82.7624445382296	204.998476954346	194.167951726896	64.5496077406525	88.2614965189931	155.490603691336	114.129816440026	130.277197658186
CYB561	129.012045897829	125.026543636991	148.901803471546	129.099215481305	80.906371809077	76.6185583406581	93.9892605976683	91.3884819393248
SPAG9	211.774490436058	202.745746438364	254.919887543287	205.602454285041	330.980611946224	277.178902232381	261.827225950647	267.359920567174
CELSR3	0	4.50546103196365	1.19121442777237	2.39072621261676	3.67756235495805	2.25348701001936	0	2.91665367891462
AASS	14.6051372714523	11.2636525799091	10.7209298499513	11.9536310630838	3.67756235495805	18.0278960801549	16.7837965352979	12.63883260863
PLEKHG6	7.30256863572614	6.75819154794547	4.76485771108948	2.39072621261676	3.67756235495805	4.50697402003871	0	3.88887157188616
SS18L2	4.86837909048409	30.4118619657546	15.4857875610408	14.3443572757006	55.1634353243707	29.2953311302516	16.7837965352979	14.5832683945731
MPND	12.1709477262102	18.0218441278546	9.52971542217897	16.7350834883173	22.0653741297483	13.5209220601161	10.0702779211787	6.80552525080078
MGST1	17.0393268166943	3.37909577397274	1.19121442777237	2.39072621261676	80.906371809077	351.54397356302	114.129816440026	205.137975416995
CRY1	21.9077059071784	19.1482093858455	27.3979318387645	16.7350834883173	3.67756235495805	29.2953311302516	40.281111684715	17.4999220734877
NFIX	119.27528771686	81.0982985753457	92.9147253662449	145.834298969622	264.784489556979	277.178902232381	238.32991080123	178.888092306763
ST3GAL1	19.4735163619364	13.5163830958909	15.4857875610408	7.17217863785028	3.67756235495805	15.7744090701355	23.4973151494171	5.83330735782924
PKD1	19.4735163619364	30.4118619657546	16.6770019888132	7.17217863785028	11.0326870648741	13.5209220601161	10.0702779211787	6.80552525080078
MAPK8IP2	0	2.25273051598182	5.95607213886185	0	3.67756235495805	0	0	0
MED24	126.577856352586	217.388494792246	140.56330247714	162.56938245794	125.037120068574	123.941785551065	127.556853668264	119.582800835499
RHOBTB2	36.5128431786307	11.2636525799091	10.7209298499513	7.17217863785028	7.35512470991609	11.2674350500968	16.7837965352979	15.5554862875446
HEATR5B	68.1573072667773	19.1482093858455	22.633074127675	28.6887145514011	7.35512470991609	15.7744090701355	20.1405558423575	14.5832683945731
SEC62	457.627634505505	564.308994253447	544.384993491973	346.65530082943	430.274795530092	378.585817683252	490.086858830699	631.941630431501
RPS20	321.31301997195	397.606936070792	235.860456698929	353.82747946728	360.401110785889	279.4323892424	429.665191303626	226.526769062369
CSDE1	1124.59556990183	868.427613910994	851.718315857245	1059.09171218922	864.227153415141	1063.64586872914	1107.73057132966	1057.77306755304
UBE3C	51.117980450083	114.889256315073	114.356585066148	81.2846912289698	95.6166212289092	90.1394804007743	107.416297825907	53.4719841134347
REV3L	68.1573072667773	41.6755145456638	61.9431502441633	98.0197747172871	88.2614965189931	128.448759571103	90.6325012906087	69.9996882939509
TENM1	0	6.75819154794547	2.38242885554474	2.39072621261676	0	0	0	0
FAM76A	26.7760849976625	19.1482093858455	29.7803606943093	21.5165359135508	18.3878117747902	22.5348701001936	46.9946302988341	17.4999220734877
POMT2	7.30256863572614	32.6645924817365	16.6770019888132	7.17217863785028	7.35512470991609	2.25348701001936	26.8540744564767	13.6110505016016
VTA1	31.6444640881466	66.4555502214638	61.9431502441633	54.9867028901855	36.7756235495805	83.3790193707162	46.9946302988341	56.3886377923493
MLXIPL	43.8154118143569	102.499238477173	51.2222203942119	19.1258097009341	58.8409976793288	20.2813830901742	80.56222336943	58.3330735782924
BAZ1B	194.735163619364	189.229363342473	258.493530826604	205.602454285041	191.233242457818	153.237116681316	187.978521195337	261.526613209344
RANBP9	38.9470327238728	50.6864366095911	67.8992223830251	35.8608931892514	25.7429364847063	63.097636280542	40.281111684715	68.0552525080078
ETV7	0	0	0	0	0	4.50697402003871	0	1.94443578594308
SPRTN	9.73675818096819	19.1482093858455	16.6770019888132	11.9536310630838	18.3878117747902	24.7883571102129	6.71351861411916	15.5554862875446
EEF1AKNMT	14.6051372714523	14.6427483538819	9.52971542217897	4.78145242523352	7.35512470991609	33.8023051502904	6.71351861411916	9.7221789297154
DYRK4	4.86837909048409	20.2745746438364	15.4857875610408	28.6887145514011	18.3878117747902	4.50697402003871	10.0702779211787	5.83330735782924
ZNF207	85.1966340834717	140.795657248864	120.312657205009	133.880667906538	80.906371809077	90.1394804007743	137.627131589443	117.638365049556
UQCRC1	55.9863595405671	127.279274152973	111.974156210603	71.7217863785028	84.5839341640351	42.8162531903678	26.8540744564767	46.6664588626339
STARD3NL	2.43418954524205	12.3900178379	15.4857875610408	7.17217863785028	3.67756235495805	18.0278960801549	6.71351861411916	11.6666147156585
CD9	781.374844022697	1001.33871435392	789.775165613082	621.588815280357	731.834908636651	351.54397356302	701.562695175453	398.609336118331
NCAPD2	9.73675818096819	20.2745746438364	19.0594308443579	21.5165359135508	14.7102494198322	31.548818140271	20.1405558423575	27.2221010032031
IFFO1	2.43418954524205	3.37909577397274	0	0	18.3878117747902	94.646454420813	16.7837965352979	13.6110505016016
GIPR	0	12.3900178379	7.14728656663422	14.3443572757006	3.67756235495805	9.01394804007743	6.71351861411916	18.4721399664593
PHF7	2.43418954524205	20.2745746438364	21.4418596999027	4.78145242523352	3.67756235495805	9.01394804007743	6.71351861411916	4.8610894648577
SEMA3G	9.73675818096819	1.12636525799091	1.19121442777237	2.39072621261676	7.35512470991609	0	0	0.97221789297154
NISCH	38.9470327238728	46.1809755776274	38.1188616887159	28.6887145514011	18.3878117747902	29.2953311302516	33.5675930705958	20.4165757524023
STAB1	9.73675818096819	9.0109220639273	1.19121442777237	4.78145242523352	0	0	0	0.97221789297154
FUZ	2.43418954524205	5.63182628995456	9.52971542217897	16.7350834883173	22.0653741297483	27.0418441202323	3.35675930705958	10.6943968226869
IDS	214.2086799813	218.514860050237	183.447021876945	184.08591837149	216.976178942525	196.053369871684	221.546114265932	188.610271236479
ZNF200	19.4735163619364	10.1372873219182	10.7209298499513	21.5165359135508	11.0326870648741	15.7744090701355	10.0702779211787	11.6666147156585
CD4	12.1709477262102	6.75819154794547	4.76485771108948	71.7217863785028	18.3878117747902	20.2813830901742	73.8487047553108	84.582956688524
LRRC23	19.4735163619364	37.1700535137001	40.5012905442606	19.1258097009341	3.67756235495805	20.2813830901742	13.4270372282383	33.0554083610324
HFE	19.4735163619364	3.37909577397274	2.38242885554474	23.9072621261676	11.0326870648741	20.2813830901742	16.7837965352979	18.4721399664593
SCMH1	2.43418954524205	11.2636525799091	15.4857875610408	16.7350834883173	0	4.50697402003871	36.9243523776554	30.1387546821177
FYN	60.8547386310512	1.12636525799091	3.57364328331711	40.6423456144849	125.037120068574	103.66040246089	50.3513896058937	67.0830346150363
HIVEP2	68.1573072667773	56.3182628995456	50.0310059664396	38.2516194018681	36.7756235495805	47.3232272104065	63.778426834132	69.9996882939509
ELOA	53.552169995325	31.5382272237456	26.2067174109922	16.7350834883173	25.7429364847063	42.8162531903678	20.1405558423575	22.3610115383454
LYPLA2	121.709477262102	69.8346459954366	77.4289378052041	50.2052504649519	51.4858729694127	67.6046103005807	70.4919454482512	52.4997662204632
CLCN6	7.30256863572614	7.88455680593639	19.0594308443579	7.17217863785028	11.0326870648741	9.01394804007743	6.71351861411916	14.5832683945731
MRC2	7.30256863572614	0	0	0	29.4204988396644	60.8441492705226	33.5675930705958	36.9442799329185
TSPAN9	21.9077059071784	12.3900178379	20.2506452721303	31.0794407640179	25.7429364847063	18.0278960801549	20.1405558423575	18.4721399664593
BTBD7	177.695836802669	159.94386663471	200.124023865758	219.946811560742	114.004433003699	110.420863490948	114.129816440026	112.777275584699
APBA3	4.86837909048409	9.0109220639273	7.14728656663422	0	11.0326870648741	0	6.71351861411916	7.77774314377232
MKS1	17.0393268166943	15.7691136118728	11.9121442777237	14.3443572757006	3.67756235495805	18.0278960801549	13.4270372282383	7.77774314377232
ABHD5	9.73675818096819	19.1482093858455	13.1033587054961	19.1258097009341	11.0326870648741	20.2813830901742	3.35675930705958	13.6110505016016
ANOS1	26.7760849976625	15.7691136118728	15.4857875610408	35.8608931892514	25.7429364847063	22.5348701001936	16.7837965352979	23.333229431317
AKAP8L	36.5128431786307	20.2745746438364	29.7803606943093	11.9536310630838	18.3878117747902	6.76046103005807	13.4270372282383	20.4165757524023
MBTD1	21.9077059071784	14.6427483538819	17.8682164165856	11.9536310630838	14.7102494198322	13.5209220601161	30.2108337635362	17.4999220734877
UTP18	19.4735163619364	32.6645924817365	54.795863677529	59.768155315419	44.1307482594966	49.5767142204258	26.8540744564767	40.8331515048047
RNF216	65.7231177215353	81.0982985753457	77.4289378052041	66.9403339532692	44.1307482594966	51.8302012304452	77.2054640623704	46.6664588626339
TTC19	233.682196343237	177.965710762564	248.963815404425	141.052846544389	77.228809454119	92.3929674107936	147.697409510622	136.110505016016
PTBP1	73.0256863572614	84.4773943493184	77.4289378052041	131.489941693922	121.359557713616	87.8859933907549	107.416297825907	63.1941630431501
DPF1	0	0	1.19121442777237	0	0	0	0	1.94443578594308
SYT7	2.43418954524205	5.63182628995456	16.6770019888132	0	0	0	0	14.5832683945731
LARS2	7.30256863572614	20.2745746438364	22.633074127675	9.56290485046704	7.35512470991609	11.2674350500968	6.71351861411916	11.6666147156585
PIK3C2A	216.642869526542	93.4883164132457	148.901803471546	251.02625232476	154.457618908238	144.223168641239	167.837965352979	193.471360701336
PLAUR	4.86837909048409	1.12636525799091	5.95607213886185	9.56290485046704	62.5185600342868	85.6325063807355	30.2108337635362	52.4997662204632
ANLN	2.43418954524205	0	0	4.78145242523352	3.67756235495805	6.76046103005807	0	1.94443578594308
WIZ	24.3418954524205	14.6427483538819	16.6770019888132	33.4701669766346	25.7429364847063	31.548818140271	20.1405558423575	18.4721399664593
RABGAP1	121.709477262102	114.889256315073	116.739013921692	105.191953355137	117.681995358658	92.3929674107936	130.913612975324	143.888248159788
DCN	258.024091795657	2.25273051598182	4.76485771108948	19.1258097009341	205.943491877651	682.806564035865	446.448987838924	587.21960735481
QPCTL	4.86837909048409	1.12636525799091	0	2.39072621261676	0	0	6.71351861411916	0.97221789297154
PPP5C	14.6051372714523	33.7909577397274	28.5891462665369	16.7350834883173	22.0653741297483	18.0278960801549	16.7837965352979	21.3887936453739
CEP68	12.1709477262102	37.1700535137001	28.5891462665369	26.2979883387843	22.0653741297483	13.5209220601161	36.9243523776554	35.972062039947
MAP4K3	31.6444640881466	23.6536704178092	34.5452184053987	54.9867028901855	29.4204988396644	29.2953311302516	26.8540744564767	17.4999220734877
TYROBP	51.117980450083	29.2854967077637	10.7209298499513	45.4237980397184	0	0	10.0702779211787	0
LDAF1	19.4735163619364	30.4118619657546	75.0465089496594	23.9072621261676	33.0980611946224	33.8023051502904	57.0649082200129	68.0552525080078
BRCA1	0	9.0109220639273	5.95607213886185	7.17217863785028	11.0326870648741	4.50697402003871	20.1405558423575	3.88887157188616
ERCC1	19.4735163619364	20.2745746438364	20.2506452721303	16.7350834883173	22.0653741297483	20.2813830901742	0	22.3610115383454
SEMA3B	34.0786536333887	4.50546103196365	17.8682164165856	16.7350834883173	3.67756235495805	38.3092791703291	0	38.8887157188616
MBTPS2	24.3418954524205	21.4009399018273	20.2506452721303	11.9536310630838	14.7102494198322	15.7744090701355	23.4973151494171	18.4721399664593
LTF	0	0	1.19121442777237	0	0	0	0	1.94443578594308
EXTL3	19.4735163619364	34.9173229977183	35.7364328331711	50.2052504649519	40.4531859045385	45.0697402003871	50.3513896058937	34.0276262540039
ELOVL5	43.8154118143569	72.0873765114184	78.6201522329765	26.2979883387843	58.8409976793288	92.3929674107936	57.0649082200129	82.6385209025809
ALOX5	0	0	0	2.39072621261676	0	0	0	1.94443578594308
KDM5D	0	13.5163830958909	5.95607213886185	0	0	0	0	0
CALCOCO1	63.2889281762932	60.8237239315093	45.2661482553501	40.6423456144849	40.4531859045385	51.8302012304452	30.2108337635362	46.6664588626339
UBR7	26.7760849976625	56.3182628995456	48.8397915386672	57.3774291028022	44.1307482594966	22.5348701001936	16.7837965352979	36.9442799329185
MAP4K5	60.8547386310512	50.6864366095911	75.0465089496594	52.5959766775687	55.1634353243707	157.744090701355	60.4216675270725	68.0552525080078
EHD3	38.9470327238728	1.12636525799091	0	9.56290485046704	11.0326870648741	33.8023051502904	13.4270372282383	39.8609336118331
PSMC4	17.0393268166943	41.6755145456638	45.2661482553501	64.5496077406525	3.67756235495805	33.8023051502904	23.4973151494171	39.8609336118331
MAN2B2	34.0786536333887	23.6536704178092	36.9276472609435	16.7350834883173	51.4858729694127	67.6046103005807	53.7081489129533	40.8331515048047
CLDN11	4.86837909048409	0	1.19121442777237	0	117.681995358658	225.348701001936	63.778426834132	68.0552525080078
SLC25A39	51.117980450083	83.3510290913275	72.6640800941146	31.0794407640179	44.1307482594966	65.3511232905613	16.7837965352979	56.3886377923493
MVP	17.0393268166943	25.906400933791	25.0155029832198	4.78145242523352	29.4204988396644	72.1115843206194	13.4270372282383	29.1665367891462
NUB1	167.959078621701	147.55384879681	188.211879588035	176.91373973364	62.5185600342868	112.674350500968	137.627131589443	200.276885952137
PGM3	60.8547386310512	45.0546103196365	29.7803606943093	47.8145242523352	62.5185600342868	99.1534284408517	77.2054640623704	26.2498831102316
RWDD2A	7.30256863572614	13.5163830958909	20.2506452721303	28.6887145514011	18.3878117747902	4.50697402003871	10.0702779211787	5.83330735782924
CLK1	160.656509985975	58.5709934155274	51.2222203942119	148.225025182239	66.1961223892448	54.0836882404646	57.0649082200129	43.7498051837193
POLR3B	31.6444640881466	37.1700535137001	39.3100761164882	28.6887145514011	14.7102494198322	22.5348701001936	30.2108337635362	20.4165757524023
ANGEL1	7.30256863572614	12.3900178379	10.7209298499513	4.78145242523352	14.7102494198322	2.25348701001936	0	3.88887157188616
RNF14	116.841098171618	146.427483538819	176.299735310311	88.4568698668201	80.906371809077	105.91388947091	46.9946302988341	85.5551745814955
DNASE1L1	14.6051372714523	13.5163830958909	26.2067174109922	7.17217863785028	22.0653741297483	15.7744090701355	10.0702779211787	13.6110505016016
DDX11	4.86837909048409	15.7691136118728	5.95607213886185	11.9536310630838	14.7102494198322	0	3.35675930705958	4.8610894648577
HEBP1	43.8154118143569	61.9500891895002	54.795863677529	54.9867028901855	95.6166212289092	198.306856881703	110.773057132966	96.2495714041825
GPRC5A	2.43418954524205	0	1.19121442777237	0	0	13.5209220601161	0	12.63883260863
MAMLD1	2.43418954524205	1.12636525799091	0	2.39072621261676	3.67756235495805	2.25348701001936	3.35675930705958	0.97221789297154
TACC3	0	0	1.19121442777237	2.39072621261676	3.67756235495805	6.76046103005807	16.7837965352979	2.91665367891462
UFL1	68.1573072667773	86.7301248653003	73.855294521887	74.1125125911195	40.4531859045385	58.5906622605033	80.56222336943	82.6385209025809
POLA2	0	4.50546103196365	1.19121442777237	2.39072621261676	7.35512470991609	0	0	1.94443578594308
ZC3H3	0	2.25273051598182	2.38242885554474	7.17217863785028	0	0	0	2.91665367891462
CAPN1	17.0393268166943	7.88455680593639	19.0594308443579	9.56290485046704	11.0326870648741	20.2813830901742	20.1405558423575	25.27766521726
ACP3	4.86837909048409	13.5163830958909	22.633074127675	4.78145242523352	0	6.76046103005807	10.0702779211787	9.7221789297154
MDH1	294.536934974288	791.834776367611	686.139510396885	265.37060960046	312.592800171434	376.332330673233	275.254263178886	333.470737289238
SLC30A9	150.919751805007	217.388494792246	182.255807449173	138.662120331772	136.069807133448	117.181324521007	167.837965352979	117.638365049556
MTMR11	7.30256863572614	2.25273051598182	1.19121442777237	19.1258097009341	7.35512470991609	18.0278960801549	3.35675930705958	8.74996103674386
COX15	14.6051372714523	31.5382272237456	25.0155029832198	23.9072621261676	51.4858729694127	4.50697402003871	16.7837965352979	13.6110505016016
CCDC88C	21.9077059071784	13.5163830958909	13.1033587054961	28.6887145514011	3.67756235495805	6.76046103005807	16.7837965352979	29.1665367891462
YAF2	41.3812222691148	28.1591314497728	46.4573626831225	43.0330718271017	40.4531859045385	49.5767142204258	43.6378709917746	36.9442799329185
ZMYND11	372.431000422033	230.904877888137	301.37725022641	389.688372656532	180.200555392944	187.039421831607	281.967781793005	281.943188961747
WAS	0	0	2.38242885554474	2.39072621261676	0	0	0	0.97221789297154
BID	7.30256863572614	1.12636525799091	1.19121442777237	4.78145242523352	18.3878117747902	20.2813830901742	16.7837965352979	31.1109725750893
MATR3	360.260052695823	326.645924817365	405.012905442606	339.48312219158	275.817176621854	263.657980172265	271.897503871826	329.581865717352
XYLT2	2.43418954524205	22.5273051598182	22.633074127675	14.3443572757006	0	13.5209220601161	13.4270372282383	7.77774314377232
NUDCD3	46.2496013595989	47.3073408356183	47.6485771108948	47.8145242523352	25.7429364847063	54.0836882404646	46.9946302988341	30.1387546821177
CHDH	21.9077059071784	28.1591314497728	40.5012905442606	11.9536310630838	25.7429364847063	22.5348701001936	26.8540744564767	40.8331515048047
IL20RA	31.6444640881466	0	0	2.39072621261676	0	0	0	10.6943968226869
GLT8D1	29.2102745429046	50.6864366095911	27.3979318387645	21.5165359135508	14.7102494198322	22.5348701001936	26.8540744564767	23.333229431317
ATP2C1	99.8017713549239	153.185675086764	123.886300488327	88.4568698668201	88.2614965189931	99.1534284408517	114.129816440026	95.2773535112109
IGF1	43.8154118143569	5.63182628995456	17.8682164165856	0	3.67756235495805	22.5348701001936	0	100.138442976069
SLC38A5	0	0	0	0	3.67756235495805	4.50697402003871	3.35675930705958	0
RALBP1	180.130026347912	101.372873219182	136.989659193823	100.410500929904	80.906371809077	81.1255323606968	127.556853668264	104.999532440926
RUFY3	21.9077059071784	37.1700535137001	22.633074127675	64.5496077406525	14.7102494198322	38.3092791703291	30.2108337635362	46.6664588626339
CNTN1	2.43418954524205	4.50546103196365	1.19121442777237	0	7.35512470991609	4.50697402003871	6.71351861411916	0.97221789297154
WWTR1	29.2102745429046	74.3401070274002	85.7674387996107	52.5959766775687	165.490305973112	117.181324521007	100.702779211787	79.7218672236663
AGPS	48.6837909048409	10.1372873219182	11.9121442777237	38.2516194018681	29.4204988396644	40.5627661803484	87.2757419835491	282.915406854718
STEEP1	24.3418954524205	20.2745746438364	35.7364328331711	14.3443572757006	22.0653741297483	11.2674350500968	10.0702779211787	25.27766521726
TTC27	12.1709477262102	4.50546103196365	8.33850099440659	23.9072621261676	22.0653741297483	9.01394804007743	3.35675930705958	13.6110505016016
ZNF582	0	1.12636525799091	10.7209298499513	21.5165359135508	7.35512470991609	4.50697402003871	10.0702779211787	3.88887157188616
PHLDB1	7.30256863572614	7.88455680593639	4.76485771108948	0	25.7429364847063	4.50697402003871	57.0649082200129	11.6666147156585
PRDM11	14.6051372714523	0	1.19121442777237	7.17217863785028	0	0	0	5.83330735782924
SYT13	0	7.88455680593639	8.33850099440659	0	0	0	0	0
SNAI2	9.73675818096819	2.25273051598182	2.38242885554474	2.39072621261676	69.8736847442029	90.1394804007743	67.1351861411916	54.4442020064063
CD74	153.353941350249	137.416561474891	196.550380582441	112.364131992988	62.5185600342868	20.2813830901742	63.778426834132	59.3052914712639
HGF	2.43418954524205	1.12636525799091	2.38242885554474	2.39072621261676	40.4531859045385	51.8302012304452	10.0702779211787	37.9164978258901
ZRANB1	82.7624445382296	49.5600713516002	78.6201522329765	93.2383222920536	91.9390588739512	45.0697402003871	36.9243523776554	50.5553304345201
NCDN	26.7760849976625	33.7909577397274	27.3979318387645	4.78145242523352	22.0653741297483	33.8023051502904	13.4270372282383	23.333229431317
ADGRA2	7.30256863572614	1.12636525799091	1.19121442777237	2.39072621261676	11.0326870648741	4.50697402003871	0	0
ZFP64	7.30256863572614	9.0109220639273	9.52971542217897	26.2979883387843	22.0653741297483	31.548818140271	0	10.6943968226869
MNAT1	92.4992027191978	64.202819705482	58.3695069608462	78.893965016353	80.906371809077	22.5348701001936	63.778426834132	80.6940851166378
SAMD4A	12.1709477262102	6.75819154794547	21.4418596999027	23.9072621261676	29.4204988396644	45.0697402003871	40.281111684715	33.0554083610324
RUNX3	2.43418954524205	1.12636525799091	0	4.78145242523352	0	0	0	0
MRE11	34.0786536333887	29.2854967077637	29.7803606943093	35.8608931892514	29.4204988396644	29.2953311302516	36.9243523776554	40.8331515048047
PLEKHB1	24.3418954524205	36.0436882557092	51.2222203942119	31.0794407640179	44.1307482594966	24.7883571102129	40.281111684715	72.9163419728655
SERPINB1	63.2889281762932	114.889256315073	110.78294178283	98.0197747172871	58.8409976793288	47.3232272104065	114.129816440026	170.13813127002
SPAST	21.9077059071784	9.0109220639273	22.633074127675	23.9072621261676	33.0980611946224	27.0418441202323	20.1405558423575	14.5832683945731
NRXN3	26.7760849976625	102.499238477173	81.0025810885212	38.2516194018681	22.0653741297483	9.01394804007743	36.9243523776554	11.6666147156585
OSBPL5	4.86837909048409	3.37909577397274	4.76485771108948	0	11.0326870648741	2.25348701001936	10.0702779211787	11.6666147156585
AQR	46.2496013595989	69.8346459954366	57.1782925330738	64.5496077406525	22.0653741297483	47.3232272104065	30.2108337635362	42.7775872907478
CPS1	0	0	0	0	3.67756235495805	0	3.35675930705958	1.94443578594308
FHL1	65.7231177215353	41.6755145456638	41.692504972033	76.5032388037363	55.1634353243707	171.265012761471	43.6378709917746	83.6107387955525
RTF2	60.8547386310512	74.3401070274002	104.826869643969	112.364131992988	73.5512470991609	117.181324521007	100.702779211787	100.138442976069
GABRA1	4.86837909048409	2.25273051598182	1.19121442777237	0	3.67756235495805	0	0	2.91665367891462
NLRP2	17.0393268166943	0	0	2.39072621261676	0	0	13.4270372282383	1.94443578594308
SLC45A4	9.73675818096819	10.1372873219182	3.57364328331711	4.78145242523352	7.35512470991609	2.25348701001936	20.1405558423575	7.77774314377232
RNF10	70.5914968120194	76.592837543382	51.2222203942119	76.5032388037363	69.8736847442029	78.8720453506775	140.983890896502	89.4440461533817
ZNF839	7.30256863572614	18.0218441278546	23.8242885554474	14.3443572757006	14.7102494198322	4.50697402003871	6.71351861411916	17.4999220734877
ZDHHC6	26.7760849976625	34.9173229977183	36.9276472609435	35.8608931892514	36.7756235495805	4.50697402003871	43.6378709917746	33.0554083610324
RNH1	73.0256863572614	58.5709934155274	57.1782925330738	119.536310630838	91.9390588739512	238.869623062052	97.3460199047279	151.66599130356
NDUFS1	318.878830426708	371.700535137001	394.291975592655	200.821001859808	205.943491877651	166.758038741432	114.129816440026	122.499454514414
RB1CC1	172.827457712185	248.926722015992	277.552961670962	207.993180497658	213.298616587567	135.209220601161	177.908243274158	241.110037456942
ERP44	94.9333922644398	96.8674121872185	86.9586532273831	54.9867028901855	77.228809454119	58.5906622605033	87.2757419835491	77.7774314377232
ALAS1	60.8547386310512	46.1809755776274	40.5012905442606	16.7350834883173	40.4531859045385	29.2953311302516	16.7837965352979	32.0831904680608
BIRC3	63.2889281762932	3.37909577397274	14.2945731332684	14.3443572757006	7.35512470991609	4.50697402003871	6.71351861411916	25.27766521726
AKAP11	70.5914968120194	56.3182628995456	55.9870781053014	78.893965016353	25.7429364847063	58.5906622605033	57.0649082200129	50.5553304345201
GLRX2	12.1709477262102	29.2854967077637	22.633074127675	16.7350834883173	36.7756235495805	40.5627661803484	33.5675930705958	38.8887157188616
SNAPC1	26.7760849976625	117.141986831055	79.8113666607488	28.6887145514011	44.1307482594966	99.1534284408517	90.6325012906087	80.6940851166378
DERA	17.0393268166943	10.1372873219182	9.52971542217897	16.7350834883173	0	4.50697402003871	0	11.6666147156585
STRAP	111.972719081134	182.471171794528	163.196376604815	93.2383222920536	102.971745938825	123.941785551065	93.9892605976683	115.693929263613
PLEKHO1	2.43418954524205	5.63182628995456	15.4857875610408	7.17217863785028	18.3878117747902	83.3790193707162	3.35675930705958	16.5277041805162
GCLM	31.6444640881466	140.795657248864	140.56330247714	45.4237980397184	84.5839341640351	141.969681631219	90.6325012906087	95.2773535112109
UBR2	109.538529535892	114.889256315073	101.253226360652	138.662120331772	88.2614965189931	47.3232272104065	110.773057132966	56.3886377923493
EHD2	0	0	1.19121442777237	4.78145242523352	14.7102494198322	49.5767142204258	3.35675930705958	21.3887936453739
DEPDC1	0	0	1.19121442777237	2.39072621261676	0	4.50697402003871	0	0
CCDC28A	97.3675818096819	107.004699509137	166.770019888132	117.145584418221	58.8409976793288	67.6046103005807	154.410928124741	135.138287123044
RRAGD	82.7624445382296	177.965710762564	116.739013921692	95.6290485046704	114.004433003699	78.8720453506775	46.9946302988341	64.1663809361217
HSF2	21.9077059071784	49.5600713516002	42.8837193998053	26.2979883387843	29.4204988396644	29.2953311302516	13.4270372282383	34.9998441469754
PHF20	60.8547386310512	38.296418771691	35.7364328331711	52.5959766775687	73.5512470991609	38.3092791703291	30.2108337635362	52.4997662204632
HSD17B6	0	2.25273051598182	2.38242885554474	2.39072621261676	11.0326870648741	15.7744090701355	0	1.94443578594308
NR1H3	7.30256863572614	3.37909577397274	3.57364328331711	16.7350834883173	0	4.50697402003871	13.4270372282383	6.80552525080078
TYMP	2.43418954524205	12.3900178379	16.6770019888132	0	0	15.7744090701355	13.4270372282383	7.77774314377232
NCAPH2	9.73675818096819	7.88455680593639	9.52971542217897	11.9536310630838	7.35512470991609	4.50697402003871	10.0702779211787	9.7221789297154
TOMM34	38.9470327238728	76.592837543382	59.5607213886185	45.4237980397184	80.906371809077	67.6046103005807	73.8487047553108	46.6664588626339
SEC63	250.721523159931	241.042165210055	216.801025854571	150.615751394856	158.135181263196	191.546395851645	245.043429415349	210.971282774824
KPNA6	92.4992027191978	102.499238477173	114.356585066148	45.4237980397184	58.8409976793288	85.6325063807355	90.6325012906087	116.666147156585
VIM	87.6308236287137	16.8954788698637	23.8242885554474	45.4237980397184	305.237675461518	770.69255742662	238.32991080123	187.638053343507
FAS	0	4.50546103196365	2.38242885554474	4.78145242523352	7.35512470991609	42.8162531903678	10.0702779211787	16.5277041805162
RNASET2	53.552169995325	34.9173229977183	29.7803606943093	38.2516194018681	66.1961223892448	38.3092791703291	20.1405558423575	26.2498831102316
CD44	4.86837909048409	33.7909577397274	29.7803606943093	9.56290485046704	154.457618908238	362.811408613116	140.983890896502	248.887780600714
KCNG1	0	11.2636525799091	1.19121442777237	2.39072621261676	0	0	0	0
AGPAT4	0	0	3.57364328331711	0	3.67756235495805	9.01394804007743	10.0702779211787	12.63883260863
SLAMF7	0	0	2.38242885554474	2.39072621261676	0	0	0	0
BTN3A1	4.86837909048409	3.37909577397274	1.19121442777237	0	0	13.5209220601161	0	6.80552525080078
MIPEP	14.6051372714523	54.0655323835638	32.162789549854	38.2516194018681	36.7756235495805	36.0557921603097	33.5675930705958	14.5832683945731
PRKCH	26.7760849976625	6.75819154794547	7.14728656663422	14.3443572757006	14.7102494198322	31.548818140271	13.4270372282383	21.3887936453739
IFNGR1	19.4735163619364	23.6536704178092	11.9121442777237	23.9072621261676	25.7429364847063	9.01394804007743	26.8540744564767	32.0831904680608
B4GALT7	26.7760849976625	28.1591314497728	22.633074127675	26.2979883387843	22.0653741297483	27.0418441202323	23.4973151494171	16.5277041805162
SH2D2A	0	1.12636525799091	2.38242885554474	0	0	2.25348701001936	0	0
VRK2	36.5128431786307	23.6536704178092	20.2506452721303	26.2979883387843	29.4204988396644	13.5209220601161	16.7837965352979	25.27766521726
TNFRSF1B	0	10.1372873219182	2.38242885554474	2.39072621261676	3.67756235495805	6.76046103005807	0	5.83330735782924
VEZT	53.552169995325	61.9500891895002	46.4573626831225	45.4237980397184	33.0980611946224	38.3092791703291	33.5675930705958	46.6664588626339
POU2F2	2.43418954524205	3.37909577397274	1.19121442777237	2.39072621261676	0	4.50697402003871	0	2.91665367891462
BRD9	31.6444640881466	52.9391671255729	36.9276472609435	31.0794407640179	29.4204988396644	15.7744090701355	3.35675930705958	31.1109725750893
SNX1	228.813817252752	212.883033760282	167.961234315904	153.006477607473	176.522993037986	209.5742919318	261.827225950647	241.110037456942
TBPL1	9.73675818096819	16.8954788698637	13.1033587054961	16.7350834883173	22.0653741297483	13.5209220601161	10.0702779211787	8.74996103674386
ARNTL2	2.43418954524205	1.12636525799091	1.19121442777237	4.78145242523352	0	2.25348701001936	10.0702779211787	0.97221789297154
BCLAF1	216.642869526542	215.135764276264	244.198957693336	212.774632922892	180.200555392944	173.51849977149	201.405558423575	276.109881603917
SLC39A9	85.1966340834717	100.246507961191	121.503871632782	98.0197747172871	88.2614965189931	90.1394804007743	83.9189826764895	82.6385209025809
ANK1	94.9333922644398	29.2854967077637	32.162789549854	16.7350834883173	0	4.50697402003871	3.35675930705958	4.8610894648577
TFB1M	17.0393268166943	22.5273051598182	17.8682164165856	14.3443572757006	18.3878117747902	6.76046103005807	6.71351861411916	7.77774314377232
RABEP1	292.102745429046	173.460249730601	220.374669137889	184.08591837149	169.16786832807	146.476655651258	134.270372282383	161.388170233276
HMGB3	58.4205490858091	41.6755145456638	45.2661482553501	100.410500929904	18.3878117747902	33.8023051502904	20.1405558423575	28.1943188961747
NUP160	12.1709477262102	11.2636525799091	14.2945731332684	26.2979883387843	7.35512470991609	11.2674350500968	16.7837965352979	13.6110505016016
BAK1	7.30256863572614	7.88455680593639	3.57364328331711	0	3.67756235495805	2.25348701001936	3.35675930705958	1.94443578594308
IKZF2	34.0786536333887	16.8954788698637	15.4857875610408	54.9867028901855	11.0326870648741	4.50697402003871	26.8540744564767	13.6110505016016
GRN	253.155712705173	224.146686340192	337.113683059581	112.364131992988	242.719115427231	437.176479943755	134.270372282383	292.637585784434
FAM13B	65.7231177215353	65.3291849634729	67.8992223830251	66.9403339532692	51.4858729694127	67.6046103005807	43.6378709917746	38.8887157188616
ARHGAP31	14.6051372714523	0	0	7.17217863785028	0	13.5209220601161	0	4.8610894648577
CENPQ	21.9077059071784	12.3900178379	7.14728656663422	7.17217863785028	7.35512470991609	2.25348701001936	3.35675930705958	9.7221789297154
SARS1	146.051372714523	107.004699509137	158.431518893725	141.052846544389	150.78005655328	114.927837510987	161.12444673886	123.471672407386
RANBP3	24.3418954524205	40.5491492876728	44.0749338275777	33.4701669766346	40.4531859045385	22.5348701001936	36.9243523776554	43.7498051837193
ARID4A	189.86678452888	173.460249730601	128.651158199416	270.152062025694	117.681995358658	90.1394804007743	140.983890896502	154.582644982475
EIPR1	21.9077059071784	11.2636525799091	13.1033587054961	16.7350834883173	22.0653741297483	22.5348701001936	6.71351861411916	15.5554862875446
PNPLA6	4.86837909048409	9.0109220639273	14.2945731332684	14.3443572757006	11.0326870648741	27.0418441202323	6.71351861411916	27.2221010032031
IFT88	68.1573072667773	50.6864366095911	39.3100761164882	78.893965016353	40.4531859045385	13.5209220601161	16.7837965352979	60.2775093642355
ALG1	19.4735163619364	12.3900178379	13.1033587054961	16.7350834883173	36.7756235495805	24.7883571102129	23.4973151494171	4.8610894648577
ZCCHC8	51.117980450083	88.9828553812821	59.5607213886185	112.364131992988	51.4858729694127	40.5627661803484	40.281111684715	58.3330735782924
ABCF2	31.6444640881466	63.0764544474911	45.2661482553501	50.2052504649519	25.7429364847063	42.8162531903678	36.9243523776554	26.2498831102316
CHPF2	2.43418954524205	33.7909577397274	25.0155029832198	9.56290485046704	62.5185600342868	78.8720453506775	33.5675930705958	56.3886377923493
FUT8	9.73675818096819	37.1700535137001	55.9870781053014	14.3443572757006	22.0653741297483	27.0418441202323	20.1405558423575	18.4721399664593
UBA6	77.8940654477455	49.5600713516002	39.3100761164882	50.2052504649519	51.4858729694127	65.3511232905613	46.9946302988341	51.5275483274916
GAB2	0	3.37909577397274	5.95607213886185	66.9403339532692	14.7102494198322	29.2953311302516	13.4270372282383	17.4999220734877
ATP6V0A1	85.1966340834717	88.9828553812821	129.842372627188	78.893965016353	114.004433003699	60.8441492705226	60.4216675270725	103.055096654983
PIAS1	136.314614533555	159.94386663471	140.56330247714	133.880667906538	128.714682423532	65.3511232905613	181.265002581217	110.832839798756
SLC4A7	21.9077059071784	23.6536704178092	16.6770019888132	59.768155315419	66.1961223892448	81.1255323606968	53.7081489129533	49.5831125415485
APBA2	12.1709477262102	3.37909577397274	0	2.39072621261676	3.67756235495805	4.50697402003871	0	0.97221789297154
MAP2K3	46.2496013595989	51.812801867582	40.5012905442606	23.9072621261676	165.490305973112	200.560343891723	50.3513896058937	91.3884819393248
TMSB10	87.6308236287137	46.1809755776274	50.0310059664396	71.7217863785028	389.821609625553	709.848408156097	184.621761888277	147.777119731674
ASTE1	12.1709477262102	12.3900178379	3.57364328331711	4.78145242523352	3.67756235495805	2.25348701001936	0	5.83330735782924
RNF19A	107.10433999065	94.6146816712367	115.54779949392	86.0661436542033	33.0980611946224	47.3232272104065	67.1351861411916	48.610894648577
PEX3	46.2496013595989	93.4883164132457	58.3695069608462	19.1258097009341	36.7756235495805	58.5906622605033	46.9946302988341	25.27766521726
GABARAPL2	228.813817252752	412.249684424674	381.188616887159	253.416978537376	220.653741297483	182.532447811568	285.324541100064	261.526613209344
SH3YL1	75.4598759025035	90.109220639273	106.018084071741	54.9867028901855	55.1634353243707	31.548818140271	60.4216675270725	54.4442020064063
FAM136A	29.2102745429046	38.296418771691	55.9870781053014	31.0794407640179	25.7429364847063	31.548818140271	50.3513896058937	19.4443578594308
VCL	58.4205490858091	70.9610112534275	91.7235109384725	62.1588815280357	125.037120068574	274.925415222361	127.556853668264	212.915718560767
DAPK2	7.30256863572614	0	0	0	3.67756235495805	0	3.35675930705958	7.77774314377232
NSMAF	48.6837909048409	20.2745746438364	30.9715751220816	40.6423456144849	33.0980611946224	56.3371752504839	23.4973151494171	52.4997662204632
ADSS2	80.3282549929876	54.0655323835638	82.1937955162936	64.5496077406525	102.971745938825	92.3929674107936	73.8487047553108	74.8607777588086
TIMP2	165.524889076459	141.922022506855	120.312657205009	102.801227142521	577.377289728413	1086.18073882933	285.324541100064	375.276106687014
RFC1	221.511248617026	159.94386663471	172.726092026994	272.54278823831	279.494738976812	234.362649042013	476.659821602461	697.080229260594
TBC1D23	55.9863595405671	59.6973586735184	86.9586532273831	69.331060165886	25.7429364847063	65.3511232905613	77.2054640623704	69.9996882939509
CUL3	70.5914968120194	73.2137417694093	102.444440788424	102.801227142521	80.906371809077	92.3929674107936	127.556853668264	131.249415551158
MYOM2	0	7.88455680593639	10.7209298499513	7.17217863785028	0	9.01394804007743	3.35675930705958	3.88887157188616
CYP46A1	12.1709477262102	46.1809755776274	23.8242885554474	14.3443572757006	55.1634353243707	0	16.7837965352979	5.83330735782924
ZZZ3	85.1966340834717	55.1918976415547	70.2816512385699	76.5032388037363	66.1961223892448	69.8580973106001	87.2757419835491	62.2219451501786
SLC18A1	0	0	0	4.78145242523352	3.67756235495805	2.25348701001936	0	0.97221789297154
USP2	2.43418954524205	4.50546103196365	16.6770019888132	14.3443572757006	0	13.5209220601161	3.35675930705958	5.83330735782924
CASR	800.848360384634	497.853444031983	474.103342253404	918.038865644835	364.078673140847	252.390545122168	604.216675270725	676.663653508192
TUBG2	7.30256863572614	27.0327661917819	9.52971542217897	9.56290485046704	22.0653741297483	29.2953311302516	16.7837965352979	14.5832683945731
RPL26L1	19.4735163619364	18.0218441278546	15.4857875610408	11.9536310630838	22.0653741297483	9.01394804007743	0	9.7221789297154
NSUN2	53.552169995325	84.4773943493184	70.2816512385699	33.4701669766346	58.8409976793288	49.5767142204258	57.0649082200129	46.6664588626339
FBXO42	19.4735163619364	12.3900178379	3.57364328331711	7.17217863785028	18.3878117747902	11.2674350500968	6.71351861411916	3.88887157188616
MFAP3	12.1709477262102	36.0436882557092	39.3100761164882	16.7350834883173	14.7102494198322	4.50697402003871	13.4270372282383	5.83330735782924
MRI1	7.30256863572614	19.1482093858455	9.52971542217897	14.3443572757006	7.35512470991609	4.50697402003871	16.7837965352979	19.4443578594308
METTL1	12.1709477262102	9.0109220639273	4.76485771108948	0	7.35512470991609	4.50697402003871	6.71351861411916	2.91665367891462
HOXC8	0	0	1.19121442777237	0	0	4.50697402003871	0	0
AGA	75.4598759025035	6.75819154794547	13.1033587054961	64.5496077406525	47.8083106144546	29.2953311302516	6.71351861411916	37.9164978258901
PI4K2B	7.30256863572614	7.88455680593639	13.1033587054961	19.1258097009341	11.0326870648741	31.548818140271	10.0702779211787	13.6110505016016
BOD1L1	355.391673605339	429.145163294538	337.113683059581	370.562562955598	297.882550751602	234.362649042013	167.837965352979	296.52645735632
MAT2B	92.4992027191978	93.4883164132457	126.268729343871	83.6754174415866	66.1961223892448	76.6185583406581	67.1351861411916	119.582800835499
TLL1	0	0	1.19121442777237	2.39072621261676	0	0	0	1.94443578594308
TRIO	14.6051372714523	28.1591314497728	28.5891462665369	16.7350834883173	128.714682423532	135.209220601161	43.6378709917746	73.8885598658371
VCAN	17.0393268166943	0	1.19121442777237	4.78145242523352	301.56011310656	407.881148813504	87.2757419835491	116.666147156585
CLEC16A	4.86837909048409	29.2854967077637	19.0594308443579	21.5165359135508	14.7102494198322	27.0418441202323	26.8540744564767	22.3610115383454
MSR1	21.9077059071784	4.50546103196365	10.7209298499513	11.9536310630838	0	0	3.35675930705958	1.94443578594308
CDH1	430.851549507842	825.625734107339	789.775165613082	576.165017240639	581.054852083372	299.713772332574	483.37334021658	389.859375081588
MTREX	90.0650131739558	97.9937774452094	107.209298499513	86.0661436542033	69.8736847442029	63.097636280542	80.56222336943	115.693929263613
ZFYVE16	82.7624445382296	73.2137417694093	125.077514916099	86.0661436542033	62.5185600342868	67.6046103005807	100.702779211787	47.6386767556055
RIPOR1	9.73675818096819	12.3900178379	7.14728656663422	0	14.7102494198322	9.01394804007743	0	9.7221789297154
RAI14	53.552169995325	14.6427483538819	38.1188616887159	38.2516194018681	51.4858729694127	245.63008409211	50.3513896058937	90.4162640463532
PNKP	9.73675818096819	37.1700535137001	19.0594308443579	19.1258097009341	7.35512470991609	24.7883571102129	20.1405558423575	20.4165757524023
PHLPP2	4.86837909048409	9.0109220639273	11.9121442777237	23.9072621261676	14.7102494198322	18.0278960801549	16.7837965352979	7.77774314377232
SPDL1	14.6051372714523	25.906400933791	19.0594308443579	21.5165359135508	14.7102494198322	31.548818140271	23.4973151494171	22.3610115383454
STAU2	102.235960900166	161.0702318927	135.79844476605	90.8475960794368	47.8083106144546	56.3371752504839	70.4919454482512	95.2773535112109
SLC66A1	0	4.50546103196365	5.95607213886185	4.78145242523352	3.67756235495805	2.25348701001936	0	6.80552525080078
CTNS	7.30256863572614	10.1372873219182	9.52971542217897	7.17217863785028	0	4.50697402003871	3.35675930705958	10.6943968226869
RTN4R	0	10.1372873219182	14.2945731332684	2.39072621261676	0	2.25348701001936	6.71351861411916	5.83330735782924
PHF23	31.6444640881466	38.296418771691	44.0749338275777	31.0794407640179	51.4858729694127	49.5767142204258	67.1351861411916	49.5831125415485
INPP4A	19.4735163619364	12.3900178379	10.7209298499513	9.56290485046704	11.0326870648741	11.2674350500968	13.4270372282383	7.77774314377232
RAB27B	19.4735163619364	1.12636525799091	13.1033587054961	4.78145242523352	0	9.01394804007743	23.4973151494171	21.3887936453739
PSMA4	75.4598759025035	90.109220639273	126.268729343871	102.801227142521	121.359557713616	110.420863490948	120.843335054145	117.638365049556
LSG1	29.2102745429046	56.3182628995456	75.0465089496594	52.5959766775687	40.4531859045385	45.0697402003871	23.4973151494171	53.4719841134347
PARP3	46.2496013595989	60.8237239315093	82.1937955162936	69.331060165886	33.0980611946224	72.1115843206194	6.71351861411916	39.8609336118331
TNC	4.86837909048409	0	0	7.17217863785028	95.6166212289092	200.560343891723	67.1351861411916	77.7774314377232
THAP3	29.2102745429046	24.7800356758001	14.2945731332684	4.78145242523352	14.7102494198322	15.7744090701355	16.7837965352979	17.4999220734877
RIPOR3	2.43418954524205	1.12636525799091	0	0	0	9.01394804007743	13.4270372282383	16.5277041805162
TDP1	14.6051372714523	14.6427483538819	8.33850099440659	11.9536310630838	14.7102494198322	2.25348701001936	3.35675930705958	11.6666147156585
AIFM2	9.73675818096819	6.75819154794547	9.52971542217897	7.17217863785028	3.67756235495805	42.8162531903678	10.0702779211787	19.4443578594308
SPATA7	17.0393268166943	14.6427483538819	11.9121442777237	40.6423456144849	0	11.2674350500968	23.4973151494171	8.74996103674386
MED17	38.9470327238728	14.6427483538819	16.6770019888132	43.0330718271017	33.0980611946224	15.7744090701355	13.4270372282383	15.5554862875446
RETSAT	58.4205490858091	41.6755145456638	61.9431502441633	23.9072621261676	40.4531859045385	94.646454420813	33.5675930705958	55.4164198993778
CAPG	121.709477262102	66.4555502214638	146.519374616002	239.072621261676	47.8083106144546	105.91388947091	30.2108337635362	64.1663809361217
AP2S1	60.8547386310512	94.6146816712367	75.0465089496594	59.768155315419	114.004433003699	207.320804921781	154.410928124741	80.6940851166378
ADAM28	2.43418954524205	30.4118619657546	7.14728656663422	2.39072621261676	0	2.25348701001936	0	0.97221789297154
DCUN1D1	51.117980450083	23.6536704178092	23.8242885554474	38.2516194018681	62.5185600342868	22.5348701001936	30.2108337635362	19.4443578594308
JADE2	26.7760849976625	24.7800356758001	47.6485771108948	66.9403339532692	3.67756235495805	22.5348701001936	23.4973151494171	42.7775872907478
LCP2	0	3.37909577397274	1.19121442777237	0	0	0	0	0
TRIT1	4.86837909048409	32.6645924817365	16.6770019888132	11.9536310630838	0	11.2674350500968	20.1405558423575	20.4165757524023
ADRB1	19.4735163619364	3.37909577397274	3.57364328331711	7.17217863785028	0	2.25348701001936	67.1351861411916	95.2773535112109
CUL7	2.43418954524205	2.25273051598182	4.76485771108948	21.5165359135508	0	13.5209220601161	6.71351861411916	8.74996103674386
CTNNA1	158.222320440733	150.932944570782	169.152448743677	141.052846544389	220.653741297483	227.602188011955	248.400188722409	214.86015434671
PHKA2	7.30256863572614	15.7691136118728	13.1033587054961	11.9536310630838	0	6.76046103005807	30.2108337635362	6.80552525080078
CNTLN	53.552169995325	61.9500891895002	29.7803606943093	145.834298969622	172.845430683028	67.6046103005807	46.9946302988341	49.5831125415485
HSPA5	486.837909048409	266.948566143846	296.61239251532	413.595634782699	356.723548430931	416.895096853581	342.389449320077	441.386923409079
DSG2	199.603542709848	269.201296659828	393.100761164882	317.966586278029	117.681995358658	126.195272561084	171.194724660039	115.693929263613
GEMIN8	12.1709477262102	4.50546103196365	4.76485771108948	0	18.3878117747902	15.7744090701355	10.0702779211787	5.83330735782924
OFD1	109.538529535892	117.141986831055	85.7674387996107	167.350834883173	11.0326870648741	51.8302012304452	127.556853668264	103.055096654983
GPM6B	0	0	1.19121442777237	2.39072621261676	11.0326870648741	4.50697402003871	30.2108337635362	29.1665367891462
PREX2	4.86837909048409	0	0	4.78145242523352	0	0	0	0
WDR37	17.0393268166943	50.6864366095911	27.3979318387645	16.7350834883173	33.0980611946224	27.0418441202323	16.7837965352979	10.6943968226869
YTHDC2	94.9333922644398	86.7301248653003	106.018084071741	74.1125125911195	47.8083106144546	65.3511232905613	33.5675930705958	55.4164198993778
CTPS2	9.73675818096819	12.3900178379	10.7209298499513	14.3443572757006	7.35512470991609	13.5209220601161	10.0702779211787	13.6110505016016
ATP6V1H	189.86678452888	225.273051598182	258.493530826604	188.867370796724	194.910804812777	193.799882861665	80.56222336943	154.582644982475
POLR2B	177.695836802669	155.438405602746	169.152448743677	136.271394119155	165.490305973112	126.195272561084	124.200094361205	173.054784948934
FAM214A	153.353941350249	60.8237239315093	48.8397915386672	109.973405780371	29.4204988396644	36.0557921603097	40.281111684715	49.5831125415485
ARAP2	34.0786536333887	12.3900178379	34.5452184053987	35.8608931892514	11.0326870648741	33.8023051502904	26.8540744564767	38.8887157188616
TPR	620.718334036722	310.876811205492	424.072336286964	482.926694948585	422.919670820175	274.925415222361	402.81111684715	498.7477790944
CP	21.9077059071784	3.37909577397274	7.14728656663422	16.7350834883173	14.7102494198322	20.2813830901742	26.8540744564767	10.6943968226869
KATNIP	4.86837909048409	22.5273051598182	4.76485771108948	2.39072621261676	25.7429364847063	15.7744090701355	13.4270372282383	10.6943968226869
DTNBP1	63.2889281762932	41.6755145456638	40.5012905442606	38.2516194018681	51.4858729694127	45.0697402003871	36.9243523776554	34.0276262540039
XK	2.43418954524205	0	0	9.56290485046704	11.0326870648741	0	3.35675930705958	0
C12orf4	17.0393268166943	25.906400933791	26.2067174109922	40.6423456144849	14.7102494198322	24.7883571102129	36.9243523776554	19.4443578594308
SCML1	9.73675818096819	31.5382272237456	26.2067174109922	26.2979883387843	22.0653741297483	27.0418441202323	3.35675930705958	18.4721399664593
WWC3	60.8547386310512	49.5600713516002	27.3979318387645	47.8145242523352	40.4531859045385	38.3092791703291	53.7081489129533	77.7774314377232
ARHGAP6	2.43418954524205	1.12636525799091	2.38242885554474	7.17217863785028	3.67756235495805	22.5348701001936	20.1405558423575	20.4165757524023
MAP4	65.7231177215353	29.2854967077637	44.0749338275777	47.8145242523352	117.681995358658	153.237116681316	53.7081489129533	82.6385209025809
GOPC	90.0650131739558	113.762891057082	114.356585066148	81.2846912289698	106.649308293783	94.646454420813	90.6325012906087	73.8885598658371
USP28	19.4735163619364	13.5163830958909	25.0155029832198	33.4701669766346	25.7429364847063	31.548818140271	40.281111684715	35.972062039947
HDAC9	36.5128431786307	2.25273051598182	0	4.78145242523352	0	33.8023051502904	0	7.77774314377232
TSPAN17	4.86837909048409	24.7800356758001	19.0594308443579	9.56290485046704	18.3878117747902	38.3092791703291	30.2108337635362	14.5832683945731
NOP16	31.6444640881466	66.4555502214638	46.4573626831225	35.8608931892514	51.4858729694127	47.3232272104065	23.4973151494171	58.3330735782924
CC2D2A	14.6051372714523	9.0109220639273	25.0155029832198	14.3443572757006	11.0326870648741	11.2674350500968	10.0702779211787	13.6110505016016
RRM2B	116.841098171618	144.174753022837	176.299735310311	64.5496077406525	114.004433003699	101.406915450871	67.1351861411916	97.221789297154
ZNF800	48.6837909048409	40.5491492876728	47.6485771108948	64.5496077406525	55.1634353243707	9.01394804007743	43.6378709917746	44.7220230766908
SNX29	21.9077059071784	24.7800356758001	26.2067174109922	45.4237980397184	3.67756235495805	15.7744090701355	23.4973151494171	10.6943968226869
LMO3	2.43418954524205	0	0	0	0	9.01394804007743	0	2.91665367891462
MRPS10	34.0786536333887	57.4446281575365	59.5607213886185	38.2516194018681	36.7756235495805	60.8441492705226	46.9946302988341	48.610894648577
RSF1	238.550575433721	140.795657248864	113.165370638375	258.19843096261	202.265929522693	191.546395851645	228.259632880052	257.637741637458
VPS13D	60.8547386310512	86.7301248653003	90.5322965107002	54.9867028901855	36.7756235495805	36.0557921603097	20.1405558423575	43.7498051837193
CELF2	55.9863595405671	20.2745746438364	34.5452184053987	31.0794407640179	47.8083106144546	146.476655651258	87.2757419835491	45.6942409696624
FAM120A	528.219131317524	381.837822458919	301.37725022641	499.661778436903	503.826042629252	394.360226753387	530.367970515414	491.942253843599
R3HDM1	73.0256863572614	52.9391671255729	47.6485771108948	90.8475960794368	58.8409976793288	42.8162531903678	57.0649082200129	45.6942409696624
COL9A2	7.30256863572614	0	0	2.39072621261676	0	0	0	0.97221789297154
KITLG	9.73675818096819	4.50546103196365	8.33850099440659	9.56290485046704	33.0980611946224	51.8302012304452	10.0702779211787	20.4165757524023
ERCC8	4.86837909048409	5.63182628995456	5.95607213886185	4.78145242523352	0	2.25348701001936	0	0.97221789297154
ADAMTS6	7.30256863572614	1.12636525799091	1.19121442777237	0	0	0	6.71351861411916	0.97221789297154
H6PD	21.9077059071784	36.0436882557092	22.633074127675	19.1258097009341	22.0653741297483	24.7883571102129	40.281111684715	31.1109725750893
VAMP3	75.4598759025035	48.4337060936092	60.7519358163909	33.4701669766346	55.1634353243707	114.927837510987	60.4216675270725	88.4718282604101
PER3	21.9077059071784	5.63182628995456	7.14728656663422	23.9072621261676	11.0326870648741	2.25348701001936	30.2108337635362	21.3887936453739
EPN3	26.7760849976625	42.8018798036547	48.8397915386672	26.2979883387843	18.3878117747902	29.2953311302516	20.1405558423575	14.5832683945731
LTBP1	7.30256863572614	2.25273051598182	1.19121442777237	9.56290485046704	58.8409976793288	67.6046103005807	23.4973151494171	41.8053693977762
RCN1	85.1966340834717	13.5163830958909	17.8682164165856	26.2979883387843	58.8409976793288	101.406915450871	93.9892605976683	73.8885598658371
ELN	2.43418954524205	0	0	2.39072621261676	0	18.0278960801549	0	2.91665367891462
RFC2	9.73675818096819	2.25273051598182	5.95607213886185	4.78145242523352	3.67756235495805	4.50697402003871	3.35675930705958	3.88887157188616
ARID1B	318.878830426708	180.218441278546	181.0645930214	339.48312219158	172.845430683028	146.476655651258	187.978521195337	246.943344814771
CLPTM1L	73.0256863572614	120.521082605028	117.930228349465	54.9867028901855	169.16786832807	148.730142661278	110.773057132966	103.055096654983
NEDD4L	94.9333922644398	19.1482093858455	35.7364328331711	11.9536310630838	11.0326870648741	27.0418441202323	60.4216675270725	40.8331515048047
PPP1R3F	12.1709477262102	10.1372873219182	15.4857875610408	2.39072621261676	3.67756235495805	15.7744090701355	6.71351861411916	10.6943968226869
HEXB	170.393268166943	141.922022506855	108.400512927286	57.3774291028022	128.714682423532	245.63008409211	157.7676874318	134.166069230073
PTCD2	9.73675818096819	15.7691136118728	7.14728656663422	9.56290485046704	3.67756235495805	4.50697402003871	10.0702779211787	7.77774314377232
NEXMIF	24.3418954524205	9.0109220639273	5.95607213886185	23.9072621261676	7.35512470991609	2.25348701001936	3.35675930705958	3.88887157188616
JKAMP	99.8017713549239	130.658369926946	142.945731332684	83.6754174415866	77.228809454119	141.969681631219	104.059538518847	86.5273924744671
DKK3	124.143666807344	1.12636525799091	0	14.3443572757006	29.4204988396644	132.955733591142	40.281111684715	92.3606998322963
ARHGEF5	29.2102745429046	21.4009399018273	29.7803606943093	28.6887145514011	33.0980611946224	38.3092791703291	23.4973151494171	26.2498831102316
MCUR1	41.3812222691148	52.9391671255729	78.6201522329765	33.4701669766346	47.8083106144546	74.3650713306388	26.8540744564767	28.1943188961747
LIMA1	158.222320440733	163.322962408682	231.09559898784	145.834298969622	330.980611946224	500.274116224297	513.584173980116	547.358673742977
LETMD1	21.9077059071784	39.4227840296819	35.7364328331711	26.2979883387843	11.0326870648741	6.76046103005807	26.8540744564767	13.6110505016016
SLC4A8	7.30256863572614	39.4227840296819	40.5012905442606	7.17217863785028	7.35512470991609	0	0	0
LAMC3	19.4735163619364	0	0	2.39072621261676	3.67756235495805	6.76046103005807	0	2.91665367891462
PTGER3	4.86837909048409	3.37909577397274	3.57364328331711	0	3.67756235495805	15.7744090701355	13.4270372282383	12.63883260863
TNIP3	0	3.37909577397274	0	0	0	0	3.35675930705958	3.88887157188616
MAPK9	31.6444640881466	73.2137417694093	90.5322965107002	50.2052504649519	66.1961223892448	47.3232272104065	36.9243523776554	49.5831125415485
COL23A1	4.86837909048409	0	0	2.39072621261676	0	0	0	0
BCAR1	19.4735163619364	16.8954788698637	17.8682164165856	14.3443572757006	0	15.7744090701355	6.71351861411916	13.6110505016016
FHIP1B	12.1709477262102	19.1482093858455	1.19121442777237	11.9536310630838	14.7102494198322	4.50697402003871	30.2108337635362	0.97221789297154
HERPUD1	236.116385888479	248.926722015992	251.34624425997	253.416978537376	125.037120068574	157.744090701355	157.7676874318	140.971594480873
HOMER3	17.0393268166943	28.1591314497728	113.165370638375	16.7350834883173	62.5185600342868	144.223168641239	53.7081489129533	77.7774314377232
RAD51	0	1.12636525799091	0	0	3.67756235495805	2.25348701001936	0	2.91665367891462
PIK3CB	75.4598759025035	55.1918976415547	63.1343646719356	43.0330718271017	33.0980611946224	18.0278960801549	50.3513896058937	34.0276262540039
CYBA	0	2.25273051598182	1.19121442777237	0	0	2.25348701001936	0	4.8610894648577
THOC3	2.43418954524205	11.2636525799091	4.76485771108948	9.56290485046704	14.7102494198322	11.2674350500968	10.0702779211787	2.91665367891462
HEBP2	70.5914968120194	65.3291849634729	84.5762243718383	90.8475960794368	110.326870648741	101.406915450871	60.4216675270725	81.6663030096094
MPHOSPH9	19.4735163619364	46.1809755776274	42.8837193998053	52.5959766775687	25.7429364847063	22.5348701001936	6.71351861411916	23.333229431317
PLEKHA5	119.27528771686	63.0764544474911	84.5762243718383	141.052846544389	95.6166212289092	83.3790193707162	93.9892605976683	122.499454514414
PRSS8	12.1709477262102	56.3182628995456	27.3979318387645	11.9536310630838	22.0653741297483	20.2813830901742	16.7837965352979	30.1387546821177
SIKE1	58.4205490858091	43.9282450616456	51.2222203942119	33.4701669766346	33.0980611946224	33.8023051502904	33.5675930705958	28.1943188961747
RRP12	4.86837909048409	7.88455680593639	3.57364328331711	2.39072621261676	3.67756235495805	13.5209220601161	13.4270372282383	4.8610894648577
FNIP2	51.117980450083	18.0218441278546	13.1033587054961	31.0794407640179	14.7102494198322	15.7744090701355	13.4270372282383	17.4999220734877
MSMO1	43.8154118143569	395.35420555481	320.436681070768	40.6423456144849	430.274795530092	333.516077482865	147.697409510622	102.082878762012
TTC17	26.7760849976625	48.4337060936092	41.692504972033	83.6754174415866	55.1634353243707	36.0557921603097	70.4919454482512	55.4164198993778
FSTL4	0	0	2.38242885554474	4.78145242523352	0	0	0	1.94443578594308
FOXN3	184.998405438396	212.883033760282	165.57880546036	265.37060960046	150.78005655328	105.91388947091	177.908243274158	243.054473242885
AKR7A2	48.6837909048409	24.7800356758001	17.8682164165856	19.1258097009341	18.3878117747902	18.0278960801549	63.778426834132	12.63883260863
MRTO4	14.6051372714523	18.0218441278546	15.4857875610408	4.78145242523352	0	18.0278960801549	23.4973151494171	19.4443578594308
USE1	2.43418954524205	5.63182628995456	2.38242885554474	4.78145242523352	0	4.50697402003871	3.35675930705958	4.8610894648577
MCF2L2	24.3418954524205	6.75819154794547	4.76485771108948	11.9536310630838	3.67756235495805	13.5209220601161	6.71351861411916	2.91665367891462
LAMA3	24.3418954524205	2.25273051598182	1.19121442777237	19.1258097009341	7.35512470991609	4.50697402003871	3.35675930705958	9.7221789297154
AP5M1	55.9863595405671	92.3619511552548	101.253226360652	47.8145242523352	33.0980611946224	38.3092791703291	53.7081489129533	59.3052914712639
ANAPC4	46.2496013595989	41.6755145456638	55.9870781053014	35.8608931892514	11.0326870648741	38.3092791703291	20.1405558423575	31.1109725750893
KCNQ1	21.9077059071784	28.1591314497728	38.1188616887159	23.9072621261676	44.1307482594966	11.2674350500968	70.4919454482512	34.9998441469754
TRAPPC3	29.2102745429046	29.2854967077637	16.6770019888132	9.56290485046704	14.7102494198322	24.7883571102129	20.1405558423575	13.6110505016016
THRAP3	228.813817252752	195.987554890419	262.067174109922	205.602454285041	150.78005655328	193.799882861665	251.756948029469	323.748558359523
PHPT1	34.0786536333887	33.7909577397274	26.2067174109922	43.0330718271017	62.5185600342868	42.8162531903678	23.4973151494171	14.5832683945731
LY75	4.86837909048409	1.12636525799091	0	0	0	0	3.35675930705958	0
ARID4B	311.576261790982	206.124842212337	201.315238293531	346.65530082943	220.653741297483	200.560343891723	248.400188722409	277.082099496889
OPN3	7.30256863572614	20.2745746438364	3.57364328331711	9.56290485046704	0	9.01394804007743	13.4270372282383	3.88887157188616
SDCCAG8	70.5914968120194	57.4446281575365	61.9431502441633	74.1125125911195	88.2614965189931	63.097636280542	87.2757419835491	67.0830346150363
PTPRN	0	0	0	0	0	0	13.4270372282383	1.94443578594308
HHAT	17.0393268166943	3.37909577397274	9.52971542217897	9.56290485046704	7.35512470991609	20.2813830901742	3.35675930705958	10.6943968226869
KIF1B	107.10433999065	93.4883164132457	73.855294521887	66.9403339532692	80.906371809077	85.6325063807355	67.1351861411916	89.4440461533817
FOXC1	26.7760849976625	12.3900178379	13.1033587054961	16.7350834883173	62.5185600342868	87.8859933907549	53.7081489129533	120.555018728471
TBC1D22A	24.3418954524205	21.4009399018273	15.4857875610408	23.9072621261676	29.4204988396644	6.76046103005807	20.1405558423575	29.1665367891462
SYNE2	141.182993624039	40.5491492876728	86.9586532273831	255.807704749993	66.1961223892448	22.5348701001936	60.4216675270725	80.6940851166378
PLEKHH1	65.7231177215353	13.5163830958909	16.6770019888132	26.2979883387843	3.67756235495805	2.25348701001936	20.1405558423575	10.6943968226869
ATP9A	97.3675818096819	39.4227840296819	72.6640800941146	105.191953355137	80.906371809077	81.1255323606968	60.4216675270725	68.0552525080078
CHRDL2	0	0	0	0	0	2.25348701001936	3.35675930705958	1.94443578594308
FAM168A	14.6051372714523	21.4009399018273	19.0594308443579	9.56290485046704	51.4858729694127	31.548818140271	36.9243523776554	36.9442799329185
RELT	2.43418954524205	0	0	0	0	2.25348701001936	0	1.94443578594308
GALC	24.3418954524205	5.63182628995456	14.2945731332684	31.0794407640179	14.7102494198322	29.2953311302516	10.0702779211787	29.1665367891462
NOP58	99.8017713549239	110.383795283109	85.7674387996107	105.191953355137	62.5185600342868	123.941785551065	80.56222336943	113.74949347767
SZRD1	53.552169995325	39.4227840296819	63.1343646719356	47.8145242523352	58.8409976793288	69.8580973106001	110.773057132966	103.055096654983
KCNH2	26.7760849976625	18.0218441278546	14.2945731332684	19.1258097009341	0	11.2674350500968	6.71351861411916	10.6943968226869
CUL1	77.8940654477455	95.7410469292276	75.0465089496594	100.410500929904	51.4858729694127	60.8441492705226	77.2054640623704	66.1108167220647
FAM114A2	46.2496013595989	46.1809755776274	41.692504972033	35.8608931892514	22.0653741297483	29.2953311302516	23.4973151494171	43.7498051837193
CYFIP2	129.012045897829	166.702058182655	133.416015910506	105.191953355137	84.5839341640351	54.0836882404646	120.843335054145	89.4440461533817
TAB2	102.235960900166	119.394717347037	107.209298499513	107.582679567754	91.9390588739512	99.1534284408517	120.843335054145	107.916186119841
GINM1	104.670150445408	164.449327666673	159.622733321498	93.2383222920536	128.714682423532	207.320804921781	130.913612975324	148.749337624646
EIF2AK2	153.353941350249	72.0873765114184	73.855294521887	155.397203820089	128.714682423532	69.8580973106001	73.8487047553108	59.3052914712639
USP36	29.2102745429046	42.8018798036547	38.1188616887159	40.6423456144849	47.8083106144546	22.5348701001936	83.9189826764895	40.8331515048047
KMT2C	267.760849976625	134.037465700919	151.284232327091	207.993180497658	88.2614965189931	81.1255323606968	60.4216675270725	90.4162640463532
MCOLN3	97.3675818096819	49.5600713516002	26.2067174109922	74.1125125911195	73.5512470991609	36.0557921603097	36.9243523776554	34.9998441469754
PUM2	136.314614533555	100.246507961191	91.7235109384725	157.787930032706	110.326870648741	67.6046103005807	97.3460199047279	98.1940071901256
MRPL43	65.7231177215353	96.8674121872185	121.503871632782	81.2846912289698	62.5185600342868	96.8999414308323	67.1351861411916	60.2775093642355
HPF1	46.2496013595989	40.5491492876728	16.6770019888132	31.0794407640179	18.3878117747902	58.5906622605033	6.71351861411916	25.27766521726
ZFR	150.919751805007	180.218441278546	198.932809437986	160.178656245323	136.069807133448	223.095213991916	184.621761888277	248.887780600714
ZNF280C	0	6.75819154794547	4.76485771108948	4.78145242523352	0	0	3.35675930705958	2.91665367891462
NPFFR2	0	0	0	0	3.67756235495805	2.25348701001936	0	0
PHF21B	4.86837909048409	0	1.19121442777237	2.39072621261676	0	0	3.35675930705958	0
TRAF1	2.43418954524205	3.37909577397274	3.57364328331711	4.78145242523352	0	2.25348701001936	0	1.94443578594308
RC3H2	109.538529535892	70.9610112534275	84.5762243718383	93.2383222920536	80.906371809077	42.8162531903678	77.2054640623704	70.9719061869224
IL17RB	4.86837909048409	0	4.76485771108948	0	0	0	0	2.91665367891462
TRAF3IP2	9.73675818096819	4.50546103196365	7.14728656663422	2.39072621261676	7.35512470991609	15.7744090701355	16.7837965352979	8.74996103674386
GYG2	9.73675818096819	2.25273051598182	0	0	0	6.76046103005807	3.35675930705958	4.8610894648577
DCBLD2	68.1573072667773	88.9828553812821	75.0465089496594	81.2846912289698	246.396677782189	552.104317454742	87.2757419835491	99.1662250830971
SOAT1	29.2102745429046	16.8954788698637	29.7803606943093	16.7350834883173	66.1961223892448	65.3511232905613	16.7837965352979	42.7775872907478
PKP2	14.6051372714523	30.4118619657546	22.633074127675	59.768155315419	36.7756235495805	2.25348701001936	3.35675930705958	6.80552525080078
F7	0	0	0	2.39072621261676	0	2.25348701001936	0	1.94443578594308
GDI2	131.446235443071	65.3291849634729	115.54779949392	90.8475960794368	84.5839341640351	90.1394804007743	97.3460199047279	85.5551745814955
PRDM1	2.43418954524205	3.37909577397274	1.19121442777237	0	0	2.25348701001936	0	0
ATG5	24.3418954524205	19.1482093858455	38.1188616887159	11.9536310630838	22.0653741297483	18.0278960801549	26.8540744564767	22.3610115383454
TMCC3	9.73675818096819	16.8954788698637	29.7803606943093	2.39072621261676	0	0	0	1.94443578594308
PITHD1	87.6308236287137	60.8237239315093	47.6485771108948	43.0330718271017	25.7429364847063	33.8023051502904	57.0649082200129	39.8609336118331
MTA3	43.8154118143569	27.0327661917819	28.5891462665369	31.0794407640179	33.0980611946224	69.8580973106001	13.4270372282383	38.8887157188616
USP13	34.0786536333887	5.63182628995456	3.57364328331711	4.78145242523352	7.35512470991609	24.7883571102129	6.71351861411916	5.83330735782924
ATP11B	53.552169995325	61.9500891895002	84.5762243718383	54.9867028901855	40.4531859045385	56.3371752504839	70.4919454482512	48.610894648577
LAMC2	0	0	1.19121442777237	2.39072621261676	7.35512470991609	4.50697402003871	3.35675930705958	0.97221789297154
CDK14	17.0393268166943	15.7691136118728	10.7209298499513	11.9536310630838	47.8083106144546	60.8441492705226	36.9243523776554	47.6386767556055
SEC61A1	65.7231177215353	105.878334251146	76.2377233774317	47.8145242523352	66.1961223892448	187.039421831607	57.0649082200129	111.805057691727
PPP1R12A	133.880424988313	212.883033760282	171.534877599221	224.728263985975	88.2614965189931	139.7161946212	93.9892605976683	104.999532440926
RASGRF1	7.30256863572614	0	0	2.39072621261676	0	2.25348701001936	0	0
CAMK2B	7.30256863572614	11.2636525799091	4.76485771108948	19.1258097009341	0	6.76046103005807	3.35675930705958	3.88887157188616
CROCC	4.86837909048409	6.75819154794547	8.33850099440659	2.39072621261676	3.67756235495805	4.50697402003871	6.71351861411916	6.80552525080078
POLR3E	4.86837909048409	29.2854967077637	20.2506452721303	23.9072621261676	44.1307482594966	11.2674350500968	40.281111684715	11.6666147156585
ATP2B4	24.3418954524205	41.6755145456638	30.9715751220816	45.4237980397184	69.8736847442029	175.77198678151	57.0649082200129	44.7220230766908
ZC3H11A	94.9333922644398	120.521082605028	123.886300488327	186.476644584107	165.490305973112	123.941785551065	110.773057132966	123.471672407386
RIOK2	19.4735163619364	14.6427483538819	13.1033587054961	19.1258097009341	29.4204988396644	11.2674350500968	3.35675930705958	11.6666147156585
YIPF1	14.6051372714523	19.1482093858455	17.8682164165856	33.4701669766346	62.5185600342868	24.7883571102129	30.2108337635362	14.5832683945731
NDC1	53.552169995325	52.9391671255729	36.9276472609435	38.2516194018681	58.8409976793288	38.3092791703291	33.5675930705958	33.0554083610324
DGKG	19.4735163619364	0	0	2.39072621261676	0	0	0	0
FLYWCH1	9.73675818096819	25.906400933791	16.6770019888132	7.17217863785028	18.3878117747902	18.0278960801549	3.35675930705958	8.74996103674386
UNKL	2.43418954524205	18.0218441278546	10.7209298499513	19.1258097009341	0	6.76046103005807	30.2108337635362	7.77774314377232
TBXAS1	0	0	3.57364328331711	4.78145242523352	0	6.76046103005807	0	0
PARP12	12.1709477262102	0	2.38242885554474	11.9536310630838	0	4.50697402003871	6.71351861411916	5.83330735782924
ALDH18A1	14.6051372714523	27.0327661917819	29.7803606943093	4.78145242523352	14.7102494198322	24.7883571102129	16.7837965352979	17.4999220734877
TARBP1	38.9470327238728	6.75819154794547	3.57364328331711	28.6887145514011	14.7102494198322	2.25348701001936	6.71351861411916	4.8610894648577
GATB	4.86837909048409	28.1591314497728	8.33850099440659	11.9536310630838	18.3878117747902	6.76046103005807	10.0702779211787	11.6666147156585
MXD1	17.0393268166943	25.906400933791	28.5891462665369	11.9536310630838	14.7102494198322	18.0278960801549	26.8540744564767	26.2498831102316
CDK17	31.6444640881466	19.1482093858455	19.0594308443579	14.3443572757006	33.0980611946224	18.0278960801549	30.2108337635362	26.2498831102316
DNAJC25	36.5128431786307	50.6864366095911	57.1782925330738	43.0330718271017	25.7429364847063	47.3232272104065	77.2054640623704	65.1385988290932
SLC2A3	2.43418954524205	6.75819154794547	2.38242885554474	9.56290485046704	40.4531859045385	83.3790193707162	107.416297825907	77.7774314377232
PSD	2.43418954524205	3.37909577397274	1.19121442777237	0	7.35512470991609	4.50697402003871	0	2.91665367891462
CTDP1	2.43418954524205	10.1372873219182	4.76485771108948	11.9536310630838	22.0653741297483	18.0278960801549	13.4270372282383	14.5832683945731
YBX3	80.3282549929876	135.16383095891	115.54779949392	78.893965016353	110.326870648741	126.195272561084	120.843335054145	168.193695484076
WNK1	219.077059071784	176.839345504573	158.431518893725	205.602454285041	187.55568010286	164.504551731413	151.054168817681	140.971594480873
CCAR1	287.234366338562	330.025020591337	273.979318387645	301.231502789712	275.817176621854	295.206798312536	325.605652784779	348.054005683811
OGFR	29.2102745429046	16.8954788698637	23.8242885554474	19.1258097009341	18.3878117747902	9.01394804007743	16.7837965352979	24.3054473242885
GNA15	4.86837909048409	0	0	2.39072621261676	0	0	0	1.94443578594308
PIGV	12.1709477262102	23.6536704178092	26.2067174109922	16.7350834883173	11.0326870648741	27.0418441202323	6.71351861411916	25.27766521726
PTPRU	34.0786536333887	11.2636525799091	19.0594308443579	19.1258097009341	36.7756235495805	27.0418441202323	30.2108337635362	15.5554862875446
SNRNP40	12.1709477262102	7.88455680593639	2.38242885554474	2.39072621261676	3.67756235495805	31.548818140271	0	6.80552525080078
RIMBP2	102.235960900166	1.12636525799091	0	71.7217863785028	18.3878117747902	0	3.35675930705958	1.94443578594308
QSER1	43.8154118143569	34.9173229977183	42.8837193998053	62.1588815280357	66.1961223892448	56.3371752504839	90.6325012906087	81.6663030096094
MPC1	202.03773225509	628.511813958929	381.188616887159	124.317763056071	198.588367167735	202.813830901742	120.843335054145	149.721555517617
ACAA1	31.6444640881466	92.3619511552548	103.635655216196	35.8608931892514	47.8083106144546	58.5906622605033	26.8540744564767	42.7775872907478
BCAT1	4.86837909048409	6.75819154794547	1.19121442777237	4.78145242523352	14.7102494198322	58.5906622605033	6.71351861411916	13.6110505016016
HDAC7	292.102745429046	203.872111696355	251.34624425997	260.589157175227	231.686428362357	378.585817683252	251.756948029469	383.053849830787
LZTS1	143.617183169281	33.7909577397274	72.6640800941146	148.225025182239	11.0326870648741	9.01394804007743	30.2108337635362	16.5277041805162
PRDM6	2.43418954524205	0	0	2.39072621261676	3.67756235495805	4.50697402003871	0	0
SPAG4	4.86837909048409	1.12636525799091	0	0	0	2.25348701001936	13.4270372282383	2.91665367891462
NCKAP1	121.709477262102	99.1201427032003	127.459943771644	131.489941693922	62.5185600342868	121.688298541045	117.486575747085	110.832839798756
MRPS35	87.6308236287137	134.037465700919	134.607230338278	78.893965016353	88.2614965189931	114.927837510987	70.4919454482512	93.3329177252679
GUCY1B1	116.841098171618	161.0702318927	210.84495371571	353.82747946728	216.976178942525	108.167376480929	275.254263178886	393.748246653474
SFSWAP	60.8547386310512	109.257430025119	92.9147253662449	76.5032388037363	73.5512470991609	42.8162531903678	83.9189826764895	91.3884819393248
TNK2	0	5.63182628995456	3.57364328331711	2.39072621261676	18.3878117747902	2.25348701001936	16.7837965352979	4.8610894648577
MON2	38.9470327238728	40.5491492876728	53.6046492497567	88.4568698668201	18.3878117747902	47.3232272104065	36.9243523776554	25.27766521726
CDH3	4.86837909048409	6.75819154794547	7.14728656663422	16.7350834883173	40.4531859045385	13.5209220601161	6.71351861411916	7.77774314377232
GPBP1	228.813817252752	168.954788698637	183.447021876945	239.072621261676	154.457618908238	74.3650713306388	177.908243274158	133.193851337101
DGAT2	4.86837909048409	0	0	2.39072621261676	0	13.5209220601161	3.35675930705958	0.97221789297154
ZNF112	0	7.88455680593639	2.38242885554474	2.39072621261676	0	0	10.0702779211787	2.91665367891462
CS	58.4205490858091	223.020321082201	129.842372627188	43.0330718271017	80.906371809077	76.6185583406581	40.281111684715	80.6940851166378
LTK	0	0	2.38242885554474	0	0	4.50697402003871	0	0.97221789297154
ELMO2	19.4735163619364	50.6864366095911	33.3540039776264	26.2979883387843	69.8736847442029	60.8441492705226	36.9243523776554	36.9442799329185
WAPL	126.577856352586	72.0873765114184	94.1059397940173	138.662120331772	58.8409976793288	74.3650713306388	70.4919454482512	71.944124079894
VMP1	87.6308236287137	270.327661917819	233.478027843385	215.165359135508	158.135181263196	209.5742919318	214.832595651813	379.164978258901
APPBP2	124.143666807344	138.542926732882	139.372088049367	160.178656245323	132.39224477849	126.195272561084	93.9892605976683	115.693929263613
POLD1	2.43418954524205	2.25273051598182	3.57364328331711	0	0	0	3.35675930705958	0.97221789297154
EIF4B	102.235960900166	95.7410469292276	129.842372627188	119.536310630838	55.1634353243707	72.1115843206194	124.200094361205	73.8885598658371
BICRA	12.1709477262102	6.75819154794547	2.38242885554474	7.17217863785028	3.67756235495805	9.01394804007743	3.35675930705958	2.91665367891462
SPHK2	21.9077059071784	25.906400933791	25.0155029832198	19.1258097009341	11.0326870648741	22.5348701001936	26.8540744564767	30.1387546821177
RPL18	355.391673605339	256.811278821928	176.299735310311	270.152062025694	312.592800171434	306.474233362633	372.600283083614	291.665367891462
CA11	60.8547386310512	42.8018798036547	60.7519358163909	35.8608931892514	11.0326870648741	20.2813830901742	13.4270372282383	66.1108167220647
ISOC2	19.4735163619364	42.8018798036547	27.3979318387645	11.9536310630838	7.35512470991609	33.8023051502904	10.0702779211787	21.3887936453739
U2AF2	150.919751805007	174.586614988591	120.312657205009	117.145584418221	121.359557713616	141.969681631219	93.9892605976683	130.277197658186
EPN1	55.9863595405671	32.6645924817365	34.5452184053987	38.2516194018681	36.7756235495805	18.0278960801549	40.281111684715	26.2498831102316
MED29	94.9333922644398	72.0873765114184	94.1059397940173	102.801227142521	51.4858729694127	54.0836882404646	57.0649082200129	83.6107387955525
AHRR	0	0	2.38242885554474	0	22.0653741297483	4.50697402003871	16.7837965352979	5.83330735782924
ZNF275	38.9470327238728	97.9937774452094	86.9586532273831	28.6887145514011	22.0653741297483	29.2953311302516	23.4973151494171	13.6110505016016
MTMR1	38.9470327238728	33.7909577397274	30.9715751220816	40.6423456144849	7.35512470991609	33.8023051502904	40.281111684715	30.1387546821177
GPC1	7.30256863572614	18.0218441278546	3.57364328331711	0	11.0326870648741	42.8162531903678	6.71351861411916	19.4443578594308
ADCK1	9.73675818096819	5.63182628995456	8.33850099440659	7.17217863785028	18.3878117747902	2.25348701001936	3.35675930705958	0
HAGH	90.0650131739558	156.564770860737	138.180873621595	57.3774291028022	55.1634353243707	99.1534284408517	67.1351861411916	90.4162640463532
RNF4	12.1709477262102	22.5273051598182	11.9121442777237	26.2979883387843	14.7102494198322	18.0278960801549	10.0702779211787	18.4721399664593
CASP8	7.30256863572614	4.50546103196365	3.57364328331711	2.39072621261676	25.7429364847063	22.5348701001936	33.5675930705958	16.5277041805162
LIMCH1	299.405314064772	228.652147372155	306.142107937499	370.562562955598	110.326870648741	182.532447811568	429.665191303626	456.942409696624
INTS13	34.0786536333887	28.1591314497728	23.8242885554474	33.4701669766346	25.7429364847063	40.5627661803484	60.4216675270725	40.8331515048047
TM7SF3	51.117980450083	92.3619511552548	79.8113666607488	38.2516194018681	150.78005655328	96.8999414308323	167.837965352979	48.610894648577
SPA17	9.73675818096819	3.37909577397274	8.33850099440659	14.3443572757006	3.67756235495805	6.76046103005807	33.5675930705958	15.5554862875446
CCN5	14.6051372714523	0	0	0	0	11.2674350500968	6.71351861411916	9.7221789297154
DMRT3	19.4735163619364	65.3291849634729	51.2222203942119	57.3774291028022	29.4204988396644	9.01394804007743	20.1405558423575	29.1665367891462
ST3GAL6	4.86837909048409	5.63182628995456	16.6770019888132	0	0	2.25348701001936	3.35675930705958	0.97221789297154
ATP2C2	7.30256863572614	2.25273051598182	4.76485771108948	0	0	0	6.71351861411916	0
NGFR	0	1.12636525799091	0	2.39072621261676	3.67756235495805	2.25348701001936	0	0.97221789297154
CDON	17.0393268166943	2.25273051598182	5.95607213886185	16.7350834883173	0	6.76046103005807	0	7.77774314377232
TAF2	51.117980450083	63.0764544474911	46.4573626831225	54.9867028901855	44.1307482594966	63.097636280542	20.1405558423575	41.8053693977762
HIPK2	258.024091795657	88.9828553812821	106.018084071741	203.211728072425	102.971745938825	92.3929674107936	63.778426834132	96.2495714041825
TNPO3	82.7624445382296	70.9610112534275	77.4289378052041	71.7217863785028	55.1634353243707	81.1255323606968	60.4216675270725	78.7496493306948
RFXANK	4.86837909048409	6.75819154794547	13.1033587054961	11.9536310630838	0	9.01394804007743	10.0702779211787	7.77774314377232
TMEM161A	4.86837909048409	43.9282450616456	14.2945731332684	19.1258097009341	11.0326870648741	13.5209220601161	57.0649082200129	14.5832683945731
LPAR2	0	2.25273051598182	0	4.78145242523352	0	6.76046103005807	16.7837965352979	2.91665367891462
CTSA	55.9863595405671	157.691136118728	135.79844476605	43.0330718271017	228.008866007399	261.404493162245	110.773057132966	155.554862875446
SUGP2	55.9863595405671	97.9937774452094	73.855294521887	43.0330718271017	55.1634353243707	69.8580973106001	70.4919454482512	79.7218672236663
SLC12A2	129.012045897829	101.372873219182	140.56330247714	126.708489268688	272.139614266896	252.390545122168	228.259632880052	357.776184613527
SNX24	43.8154118143569	60.8237239315093	41.692504972033	64.5496077406525	11.0326870648741	49.5767142204258	43.6378709917746	45.6942409696624
EYA2	31.6444640881466	37.1700535137001	38.1188616887159	19.1258097009341	22.0653741297483	15.7744090701355	46.9946302988341	29.1665367891462
CNN2	2.43418954524205	1.12636525799091	3.57364328331711	4.78145242523352	25.7429364847063	67.6046103005807	16.7837965352979	49.5831125415485
ABCA7	17.0393268166943	16.8954788698637	14.2945731332684	7.17217863785028	18.3878117747902	4.50697402003871	13.4270372282383	8.74996103674386
DDX20	34.0786536333887	29.2854967077637	23.8242885554474	16.7350834883173	44.1307482594966	58.5906622605033	30.2108337635362	60.2775093642355
BTBD1	36.5128431786307	37.1700535137001	38.1188616887159	11.9536310630838	29.4204988396644	42.8162531903678	26.8540744564767	27.2221010032031
CHI3L2	7.30256863572614	12.3900178379	15.4857875610408	2.39072621261676	0	20.2813830901742	0	5.83330735782924
SBNO2	9.73675818096819	37.1700535137001	23.8242885554474	38.2516194018681	51.4858729694127	87.8859933907549	23.4973151494171	29.1665367891462
PMS1	19.4735163619364	23.6536704178092	11.9121442777237	23.9072621261676	36.7756235495805	11.2674350500968	23.4973151494171	31.1109725750893
HMG20B	12.1709477262102	37.1700535137001	15.4857875610408	19.1258097009341	14.7102494198322	36.0557921603097	36.9243523776554	22.3610115383454
CALCRL	7.30256863572614	0	0	9.56290485046704	0	4.50697402003871	0	0.97221789297154
TAF11	26.7760849976625	61.9500891895002	42.8837193998053	38.2516194018681	29.4204988396644	47.3232272104065	60.4216675270725	34.0276262540039
ANKS1A	17.0393268166943	21.4009399018273	16.6770019888132	7.17217863785028	14.7102494198322	11.2674350500968	20.1405558423575	10.6943968226869
AP3D1	177.695836802669	224.146686340192	194.167951726896	212.774632922892	216.976178942525	209.5742919318	177.908243274158	237.221165885056
ZNF76	48.6837909048409	63.0764544474911	59.5607213886185	52.5959766775687	40.4531859045385	33.8023051502904	26.8540744564767	44.7220230766908
SLC9A3R2	2.43418954524205	5.63182628995456	1.19121442777237	0	0	15.7744090701355	0	8.74996103674386
NTHL1	2.43418954524205	6.75819154794547	0	4.78145242523352	3.67756235495805	4.50697402003871	3.35675930705958	0.97221789297154
UHRF1BP1	34.0786536333887	11.2636525799091	15.4857875610408	26.2979883387843	3.67756235495805	6.76046103005807	3.35675930705958	8.74996103674386
GNAI3	107.10433999065	100.246507961191	73.855294521887	54.9867028901855	73.5512470991609	87.8859933907549	100.702779211787	106.943968226869
IPO5	99.8017713549239	76.592837543382	57.1782925330738	81.2846912289698	80.906371809077	123.941785551065	63.778426834132	92.3606998322963
OAT	70.5914968120194	97.9937774452094	53.6046492497567	66.9403339532692	136.069807133448	220.841726981897	147.697409510622	97.221789297154
WDR3	31.6444640881466	33.7909577397274	32.162789549854	45.4237980397184	25.7429364847063	24.7883571102129	23.4973151494171	39.8609336118331
PKN2	119.27528771686	87.8564901232912	100.062011932879	150.615751394856	55.1634353243707	76.6185583406581	83.9189826764895	90.4162640463532
WDR18	9.73675818096819	14.6427483538819	8.33850099440659	19.1258097009341	11.0326870648741	18.0278960801549	16.7837965352979	18.4721399664593
TRAM2	9.73675818096819	2.25273051598182	3.57364328331711	2.39072621261676	7.35512470991609	33.8023051502904	10.0702779211787	16.5277041805162
NTN1	0	3.37909577397274	0	0	11.0326870648741	9.01394804007743	13.4270372282383	0
MCM10	0	1.12636525799091	0	0	0	2.25348701001936	6.71351861411916	0.97221789297154
DGKA	34.0786536333887	24.7800356758001	17.8682164165856	28.6887145514011	18.3878117747902	42.8162531903678	30.2108337635362	23.333229431317
ERBB3	21.9077059071784	19.1482093858455	44.0749338275777	21.5165359135508	14.7102494198322	18.0278960801549	13.4270372282383	31.1109725750893
ANKRD44	2.43418954524205	6.75819154794547	5.95607213886185	16.7350834883173	3.67756235495805	18.0278960801549	0	15.5554862875446
KARS1	70.5914968120194	74.3401070274002	96.488368649562	57.3774291028022	47.8083106144546	67.6046103005807	83.9189826764895	69.0274704009794
ADAT1	41.3812222691148	29.2854967077637	28.5891462665369	47.8145242523352	11.0326870648741	22.5348701001936	13.4270372282383	30.1387546821177
PDIA5	17.0393268166943	121.647447863019	67.8992223830251	16.7350834883173	33.0980611946224	51.8302012304452	43.6378709917746	39.8609336118331
TBC1D22B	9.73675818096819	18.0218441278546	13.1033587054961	9.56290485046704	7.35512470991609	4.50697402003871	16.7837965352979	13.6110505016016
NDUFB4	391.90451678397	568.814455285411	460.999983547907	310.794407640179	250.074240137147	250.137058112149	245.043429415349	243.054473242885
SPEN	102.235960900166	68.7082807374457	86.9586532273831	126.708489268688	44.1307482594966	54.0836882404646	87.2757419835491	69.9996882939509
MYLK	19.4735163619364	0	5.95607213886185	4.78145242523352	7.35512470991609	247.883571102129	13.4270372282383	42.7775872907478
ZC3H15	231.248006797995	284.970410271701	219.183454710116	289.277871726628	345.690861366056	277.178902232381	298.751578328303	322.776340466551
MAP2K4	38.9470327238728	42.8018798036547	40.5012905442606	62.1588815280357	40.4531859045385	29.2953311302516	46.9946302988341	28.1943188961747
PACC1	0	10.1372873219182	4.76485771108948	2.39072621261676	7.35512470991609	4.50697402003871	10.0702779211787	4.8610894648577
SNAP91	2.43418954524205	3.37909577397274	2.38242885554474	0	0	0	0	0
SLK	248.287333614689	298.486793367592	290.656320376458	255.807704749993	242.719115427231	205.067317911761	231.616392187111	417.081476084791
CYB5R4	17.0393268166943	24.7800356758001	30.9715751220816	31.0794407640179	14.7102494198322	15.7744090701355	10.0702779211787	14.5832683945731
COL17A1	17.0393268166943	9.0109220639273	10.7209298499513	21.5165359135508	7.35512470991609	20.2813830901742	13.4270372282383	11.6666147156585
GSTO2	9.73675818096819	39.4227840296819	26.2067174109922	45.4237980397184	29.4204988396644	6.76046103005807	3.35675930705958	8.74996103674386
SEC61A2	0	10.1372873219182	3.57364328331711	0	11.0326870648741	9.01394804007743	0	1.94443578594308
PRKCQ	0	0	1.19121442777237	14.3443572757006	0	4.50697402003871	0	0
TLE2	9.73675818096819	15.7691136118728	10.7209298499513	7.17217863785028	11.0326870648741	0	13.4270372282383	16.5277041805162
ASB1	12.1709477262102	16.8954788698637	20.2506452721303	31.0794407640179	18.3878117747902	24.7883571102129	13.4270372282383	17.4999220734877
FAM107B	428.4173599626	358.18415204111	1054.22476857855	52.5959766775687	132.39224477849	223.095213991916	429.665191303626	515.275483274916
ME1	63.2889281762932	104.751968993155	175.108520882538	133.880667906538	194.910804812777	333.516077482865	120.843335054145	145.832683945731
TBC1D1	124.143666807344	48.4337060936092	83.3850099440659	129.099215481305	25.7429364847063	40.5627661803484	67.1351861411916	123.471672407386
CDK13	31.6444640881466	33.7909577397274	39.3100761164882	50.2052504649519	47.8083106144546	33.8023051502904	30.2108337635362	29.1665367891462
MTHFD2	9.73675818096819	47.3073408356183	30.9715751220816	2.39072621261676	47.8083106144546	85.6325063807355	16.7837965352979	23.333229431317
SLC9A7	36.5128431786307	56.3182628995456	78.6201522329765	19.1258097009341	11.0326870648741	15.7744090701355	30.2108337635362	21.3887936453739
FOXJ2	55.9863595405671	70.9610112534275	72.6640800941146	71.7217863785028	22.0653741297483	69.8580973106001	80.56222336943	51.5275483274916
YBX1	182.564215893154	113.762891057082	187.020665160262	88.4568698668201	191.233242457818	132.955733591142	204.762317730634	147.777119731674
PDE4A	68.1573072667773	56.3182628995456	73.855294521887	57.3774291028022	58.8409976793288	60.8441492705226	40.281111684715	79.7218672236663
PPP2R5A	92.4992027191978	85.6037596073093	82.1937955162936	43.0330718271017	51.4858729694127	72.1115843206194	77.2054640623704	55.4164198993778
ELAVL1	46.2496013595989	83.3510290913275	63.1343646719356	38.2516194018681	58.8409976793288	42.8162531903678	90.6325012906087	54.4442020064063
DIP2B	46.2496013595989	37.1700535137001	35.7364328331711	28.6887145514011	22.0653741297483	36.0557921603097	23.4973151494171	25.27766521726
SMARCD1	17.0393268166943	36.0436882557092	25.0155029832198	35.8608931892514	14.7102494198322	22.5348701001936	6.71351861411916	15.5554862875446
KDM4A	55.9863595405671	60.8237239315093	50.0310059664396	52.5959766775687	22.0653741297483	29.2953311302516	46.9946302988341	49.5831125415485
NFYC	12.1709477262102	22.5273051598182	20.2506452721303	11.9536310630838	14.7102494198322	0	36.9243523776554	20.4165757524023
ZMYND12	0	0	2.38242885554474	0	0	6.76046103005807	0	0
NGEF	17.0393268166943	5.63182628995456	7.14728656663422	4.78145242523352	7.35512470991609	0	13.4270372282383	3.88887157188616
ASPM	0	1.12636525799091	0	2.39072621261676	33.0980611946224	6.76046103005807	10.0702779211787	1.94443578594308
CD84	12.1709477262102	15.7691136118728	11.9121442777237	19.1258097009341	0	0	0	0
ELOVL1	7.30256863572614	13.5163830958909	17.8682164165856	2.39072621261676	29.4204988396644	45.0697402003871	16.7837965352979	29.1665367891462
SPI1	0	6.75819154794547	2.38242885554474	0	0	0	0	0
POLR1H	9.73675818096819	18.0218441278546	13.1033587054961	4.78145242523352	0	9.01394804007743	6.71351861411916	6.80552525080078
MPPED2	12.1709477262102	0	1.19121442777237	21.5165359135508	7.35512470991609	2.25348701001936	0	0.97221789297154
ZBTB11	73.0256863572614	73.2137417694093	79.8113666607488	88.4568698668201	47.8083106144546	60.8441492705226	83.9189826764895	37.9164978258901
ATXN3	29.2102745429046	32.6645924817365	51.2222203942119	40.6423456144849	51.4858729694127	24.7883571102129	43.6378709917746	50.5553304345201
GOLGA5	36.5128431786307	38.296418771691	63.1343646719356	35.8608931892514	36.7756235495805	51.8302012304452	50.3513896058937	51.5275483274916
FGFR2	65.7231177215353	32.6645924817365	44.0749338275777	62.1588815280357	29.4204988396644	33.8023051502904	23.4973151494171	18.4721399664593
LRRC40	19.4735163619364	25.906400933791	16.6770019888132	16.7350834883173	22.0653741297483	15.7744090701355	16.7837965352979	15.5554862875446
ISOC1	38.9470327238728	82.2246638333366	48.8397915386672	28.6887145514011	40.4531859045385	42.8162531903678	23.4973151494171	29.1665367891462
EML1	60.8547386310512	14.6427483538819	28.5891462665369	52.5959766775687	7.35512470991609	42.8162531903678	16.7837965352979	11.6666147156585
TRMT11	34.0786536333887	32.6645924817365	52.4134348219843	23.9072621261676	18.3878117747902	20.2813830901742	20.1405558423575	33.0554083610324
THUMPD1	85.1966340834717	104.751968993155	86.9586532273831	124.317763056071	18.3878117747902	42.8162531903678	57.0649082200129	50.5553304345201
MSANTD3	12.1709477262102	15.7691136118728	20.2506452721303	14.3443572757006	33.0980611946224	49.5767142204258	10.0702779211787	25.27766521726
KIF26A	14.6051372714523	1.12636525799091	3.57364328331711	0	7.35512470991609	0	0	0
ATG2B	38.9470327238728	76.592837543382	54.795863677529	47.8145242523352	44.1307482594966	45.0697402003871	43.6378709917746	25.27766521726
ARFGEF1	150.919751805007	121.647447863019	123.886300488327	160.178656245323	106.649308293783	78.8720453506775	107.416297825907	83.6107387955525
ZFAT	2.43418954524205	6.75819154794547	13.1033587054961	2.39072621261676	11.0326870648741	2.25348701001936	0	11.6666147156585
MTFR1	7.30256863572614	27.0327661917819	45.2661482553501	2.39072621261676	18.3878117747902	20.2813830901742	30.2108337635362	9.7221789297154
FECH	24.3418954524205	29.2854967077637	29.7803606943093	28.6887145514011	18.3878117747902	22.5348701001936	3.35675930705958	14.5832683945731
MYO9A	34.0786536333887	31.5382272237456	35.7364328331711	38.2516194018681	47.8083106144546	38.3092791703291	36.9243523776554	39.8609336118331
DDX3Y	2.43418954524205	93.4883164132457	75.0465089496594	7.17217863785028	7.35512470991609	2.25348701001936	13.4270372282383	0.97221789297154
PFKP	14.6051372714523	20.2745746438364	20.2506452721303	0	18.3878117747902	6.76046103005807	13.4270372282383	15.5554862875446
IDI1	46.2496013595989	110.383795283109	110.78294178283	23.9072621261676	88.2614965189931	128.448759571103	87.2757419835491	83.6107387955525
SP100	26.7760849976625	14.6427483538819	25.0155029832198	38.2516194018681	62.5185600342868	105.91388947091	50.3513896058937	65.1385988290932
KLF6	148.485562259765	224.146686340192	197.741595010214	301.231502789712	323.625487236308	385.34627871331	251.756948029469	468.609024412282
PLPP1	21.9077059071784	10.1372873219182	20.2506452721303	38.2516194018681	44.1307482594966	103.66040246089	80.56222336943	83.6107387955525
NEO1	90.0650131739558	59.6973586735184	60.7519358163909	57.3774291028022	36.7756235495805	69.8580973106001	73.8487047553108	61.249727257207
TRAM1	223.945438162268	234.28397366211	222.757097993433	196.039549434574	220.653741297483	304.220746352613	177.908243274158	231.387858527227
PHKA1	51.117980450083	132.911100442928	128.651158199416	26.2979883387843	7.35512470991609	4.50697402003871	36.9243523776554	21.3887936453739
TNFRSF1A	34.0786536333887	108.131064767128	110.78294178283	50.2052504649519	51.4858729694127	180.278960801549	77.2054640623704	108.888404012813
CACNB1	7.30256863572614	1.12636525799091	2.38242885554474	4.78145242523352	11.0326870648741	4.50697402003871	6.71351861411916	2.91665367891462
EVI5	119.27528771686	107.004699509137	94.1059397940173	129.099215481305	114.004433003699	101.406915450871	107.416297825907	120.555018728471
STOML1	4.86837909048409	3.37909577397274	3.57364328331711	2.39072621261676	0	4.50697402003871	10.0702779211787	8.74996103674386
PKM	133.880424988313	207.251207470328	222.757097993433	109.973405780371	375.111360205721	423.655557883639	292.038059714184	400.553771904275
DHX29	133.880424988313	208.377572728319	125.077514916099	102.801227142521	132.39224477849	96.8999414308323	110.773057132966	117.638365049556
DNTTIP2	99.8017713549239	85.6037596073093	69.0904368107975	95.6290485046704	66.1961223892448	76.6185583406581	70.4919454482512	87.4996103674386
METTL22	0	5.63182628995456	1.19121442777237	7.17217863785028	11.0326870648741	9.01394804007743	0	0
TP53BP1	148.485562259765	140.795657248864	110.78294178283	107.582679567754	73.5512470991609	87.8859933907549	110.773057132966	106.943968226869
TRO	0	9.0109220639273	5.95607213886185	2.39072621261676	22.0653741297483	18.0278960801549	26.8540744564767	10.6943968226869
RRP15	51.117980450083	72.0873765114184	63.1343646719356	102.801227142521	25.7429364847063	40.5627661803484	33.5675930705958	57.3608556853209
RHOA	277.497608157593	223.020321082201	250.155029832198	167.350834883173	216.976178942525	356.050947583058	228.259632880052	242.082255349914
DHX8	17.0393268166943	27.0327661917819	42.8837193998053	28.6887145514011	29.4204988396644	15.7744090701355	26.8540744564767	19.4443578594308
PMS2P4	0	3.37909577397274	2.38242885554474	0	3.67756235495805	0	0	0
PRKCZ	2.43418954524205	12.3900178379	7.14728656663422	2.39072621261676	0	6.76046103005807	13.4270372282383	7.77774314377232
ZFY	0	2.25273051598182	7.14728656663422	0	0	0	0	0
IARS2	107.10433999065	138.542926732882	119.121442777237	83.6754174415866	102.971745938825	119.434811531026	124.200094361205	109.860621905784
SYT1	0	0	0	0	11.0326870648741	0	6.71351861411916	0.97221789297154
NAV3	2.43418954524205	3.37909577397274	2.38242885554474	0	18.3878117747902	27.0418441202323	13.4270372282383	3.88887157188616
IDH3G	7.30256863572614	25.906400933791	30.9715751220816	11.9536310630838	22.0653741297483	31.548818140271	10.0702779211787	21.3887936453739
ROGDI	9.73675818096819	69.8346459954366	40.5012905442606	16.7350834883173	29.4204988396644	9.01394804007743	10.0702779211787	26.2498831102316
PDZD4	2.43418954524205	1.12636525799091	0	2.39072621261676	0	0	0	0
ATP2B3	2.43418954524205	1.12636525799091	0	0	3.67756235495805	0	0	0
ROCK1	270.195039521867	286.096775529692	233.478027843385	322.748038703262	235.363990717315	297.460285322555	278.611022485945	334.44295518221
CBFB	55.9863595405671	21.4009399018273	27.3979318387645	43.0330718271017	51.4858729694127	72.1115843206194	36.9243523776554	46.6664588626339
PDK3	7.30256863572614	1.12636525799091	0	16.7350834883173	3.67756235495805	6.76046103005807	3.35675930705958	8.74996103674386
HYAL2	9.73675818096819	36.0436882557092	27.3979318387645	19.1258097009341	66.1961223892448	56.3371752504839	36.9243523776554	27.2221010032031
HDAC4	9.73675818096819	3.37909577397274	5.95607213886185	7.17217863785028	18.3878117747902	6.76046103005807	3.35675930705958	0.97221789297154
RASSF1	12.1709477262102	1.12636525799091	11.9121442777237	0	3.67756235495805	18.0278960801549	0	9.7221789297154
IFI35	12.1709477262102	0	1.19121442777237	9.56290485046704	0	9.01394804007743	3.35675930705958	4.8610894648577
HEATR6	21.9077059071784	32.6645924817365	19.0594308443579	19.1258097009341	3.67756235495805	38.3092791703291	23.4973151494171	24.3054473242885
COASY	7.30256863572614	16.8954788698637	30.9715751220816	7.17217863785028	25.7429364847063	20.2813830901742	20.1405558423575	22.3610115383454
PLEKHH3	9.73675818096819	15.7691136118728	7.14728656663422	19.1258097009341	3.67756235495805	18.0278960801549	16.7837965352979	20.4165757524023
MEF2A	133.880424988313	96.8674121872185	142.945731332684	157.787930032706	117.681995358658	65.3511232905613	174.551483967098	116.666147156585
OTUD5	38.9470327238728	23.6536704178092	25.0155029832198	54.9867028901855	36.7756235495805	24.7883571102129	23.4973151494171	28.1943188961747
TFE3	180.130026347912	173.460249730601	184.638236304717	191.258097009341	213.298616587567	324.502129442787	191.335280502396	254.721087958544
TBC1D25	4.86837909048409	11.2636525799091	11.9121442777237	14.3443572757006	11.0326870648741	13.5209220601161	6.71351861411916	6.80552525080078
ACSL4	65.7231177215353	131.784735184937	132.224801482733	31.0794407640179	194.910804812777	200.560343891723	164.481206045919	148.749337624646
INPP5A	51.117980450083	24.7800356758001	28.5891462665369	23.9072621261676	14.7102494198322	78.8720453506775	40.281111684715	35.972062039947
GPKOW	0	11.2636525799091	7.14728656663422	11.9536310630838	11.0326870648741	9.01394804007743	3.35675930705958	12.63883260863
GRIPAP1	75.4598759025035	88.9828553812821	77.4289378052041	57.3774291028022	58.8409976793288	54.0836882404646	67.1351861411916	33.0554083610324
FTSJ1	19.4735163619364	16.8954788698637	17.8682164165856	9.56290485046704	11.0326870648741	20.2813830901742	13.4270372282383	13.6110505016016
PRR11	2.43418954524205	0	3.57364328331711	0	3.67756235495805	2.25348701001936	0	1.94443578594308
REEP1	41.3812222691148	0	4.76485771108948	47.8145242523352	7.35512470991609	2.25348701001936	3.35675930705958	20.4165757524023
ATP11A	60.8547386310512	15.7691136118728	30.9715751220816	90.8475960794368	22.0653741297483	51.8302012304452	40.281111684715	56.3886377923493
POLR1A	14.6051372714523	14.6427483538819	14.2945731332684	38.2516194018681	22.0653741297483	20.2813830901742	16.7837965352979	10.6943968226869
LAPTM4A	1319.33073352119	1437.2420691964	1454.47281631006	937.164675345769	1750.51968096003	2312.07767227986	1638.09854184508	1686.79804430562
TTC7A	7.30256863572614	13.5163830958909	5.95607213886185	16.7350834883173	3.67756235495805	13.5209220601161	6.71351861411916	3.88887157188616
IP6K2	36.5128431786307	90.109220639273	86.9586532273831	40.6423456144849	58.8409976793288	40.5627661803484	50.3513896058937	77.7774314377232
SRBD1	48.6837909048409	16.8954788698637	32.162789549854	35.8608931892514	14.7102494198322	22.5348701001936	13.4270372282383	14.5832683945731
KIF2A	60.8547386310512	68.7082807374457	55.9870781053014	90.8475960794368	73.5512470991609	36.0557921603097	67.1351861411916	54.4442020064063
PSME4	53.552169995325	61.9500891895002	50.0310059664396	71.7217863785028	36.7756235495805	69.8580973106001	77.2054640623704	50.5553304345201
IFT80	41.3812222691148	51.812801867582	25.0155029832198	45.4237980397184	62.5185600342868	54.0836882404646	40.281111684715	59.3052914712639
SIRT2	7.30256863572614	22.5273051598182	11.9121442777237	19.1258097009341	3.67756235495805	22.5348701001936	16.7837965352979	7.77774314377232
ERLEC1	155.788130895491	143.048387764846	153.666661182636	102.801227142521	84.5839341640351	146.476655651258	120.843335054145	133.193851337101
PPP2R5B	9.73675818096819	7.88455680593639	10.7209298499513	14.3443572757006	0	6.76046103005807	10.0702779211787	26.2498831102316
PITX1	21.9077059071784	18.0218441278546	9.52971542217897	31.0794407640179	69.8736847442029	22.5348701001936	53.7081489129533	19.4443578594308
MAST4	175.261647257427	190.355728600464	233.478027843385	191.258097009341	172.845430683028	146.476655651258	453.162506453044	214.86015434671
ADGRF5	9.73675818096819	1.12636525799091	1.19121442777237	11.9536310630838	14.7102494198322	69.8580973106001	0	1.94443578594308
SDK2	2.43418954524205	15.7691136118728	9.52971542217897	0	0	0	0	0.97221789297154
NUP133	41.3812222691148	43.9282450616456	35.7364328331711	47.8145242523352	29.4204988396644	56.3371752504839	50.3513896058937	45.6942409696624
NUCKS1	1465.38210623571	1233.36995750005	1203.12657205009	1678.28980125696	1257.72632539565	1115.47606995958	1309.13612975324	1372.77166487581
VPS35	124.143666807344	165.575692924664	176.299735310311	109.973405780371	121.359557713616	166.758038741432	198.048799116515	173.054784948934
DNAJA2	129.012045897829	150.932944570782	176.299735310311	114.754858205604	128.714682423532	92.3929674107936	184.621761888277	92.3606998322963
BCL3	0	55.1918976415547	83.3850099440659	16.7350834883173	33.0980611946224	40.5627661803484	60.4216675270725	62.2219451501786
KCNAB2	0	0	2.38242885554474	0	3.67756235495805	9.01394804007743	0	5.83330735782924
ABCC9	4.86837909048409	0	2.38242885554474	0	3.67756235495805	9.01394804007743	0	9.7221789297154
CLEC2D	2.43418954524205	2.25273051598182	4.76485771108948	4.78145242523352	22.0653741297483	4.50697402003871	3.35675930705958	4.8610894648577
FUNDC1	87.6308236287137	79.9719333173548	90.5322965107002	59.768155315419	55.1634353243707	83.3790193707162	77.2054640623704	72.9163419728655
MAOB	2.43418954524205	0	0	0	0	0	6.71351861411916	1.94443578594308
RORA	150.919751805007	30.4118619657546	27.3979318387645	76.5032388037363	33.0980611946224	42.8162531903678	67.1351861411916	48.610894648577
TGFBR3	29.2102745429046	46.1809755776274	47.6485771108948	21.5165359135508	29.4204988396644	45.0697402003871	57.0649082200129	45.6942409696624
HES2	2.43418954524205	0	0	14.3443572757006	0	2.25348701001936	0	1.94443578594308
ATP1B3	138.748804078797	233.157608404119	207.271310432392	88.4568698668201	448.662607304882	1000.54823244859	298.751578328303	659.163731434704
NEDD4	48.6837909048409	34.9173229977183	36.9276472609435	81.2846912289698	77.228809454119	47.3232272104065	97.3460199047279	36.9442799329185
PIGB	12.1709477262102	1.12636525799091	9.52971542217897	2.39072621261676	0	9.01394804007743	6.71351861411916	13.6110505016016
MAPK6	21.9077059071784	21.4009399018273	36.9276472609435	28.6887145514011	40.4531859045385	36.0557921603097	23.4973151494171	50.5553304345201
GNB5	80.3282549929876	59.6973586735184	98.8707975051068	81.2846912289698	88.2614965189931	47.3232272104065	93.9892605976683	139.999376587902
RAB27A	29.2102745429046	7.88455680593639	27.3979318387645	26.2979883387843	14.7102494198322	29.2953311302516	13.4270372282383	64.1663809361217
HDHD5	12.1709477262102	45.0546103196365	13.1033587054961	14.3443572757006	22.0653741297483	15.7744090701355	26.8540744564767	15.5554862875446
UFD1	43.8154118143569	40.5491492876728	33.3540039776264	33.4701669766346	18.3878117747902	47.3232272104065	33.5675930705958	53.4719841134347
LRP6	68.1573072667773	85.6037596073093	91.7235109384725	107.582679567754	84.5839341640351	33.8023051502904	100.702779211787	57.3608556853209
PHRF1	9.73675818096819	27.0327661917819	30.9715751220816	40.6423456144849	22.0653741297483	27.0418441202323	26.8540744564767	40.8331515048047
ELP1	60.8547386310512	101.372873219182	53.6046492497567	57.3774291028022	25.7429364847063	36.0557921603097	26.8540744564767	28.1943188961747
NUCB2	1555.44711940967	296.23406285161	507.45734623103	1133.20422478034	308.915237816476	457.457863033929	557.222044971891	1500.13220885509
PFN2	231.248006797995	181.344806536537	269.214460676556	71.7217863785028	114.004433003699	139.7161946212	97.3460199047279	103.055096654983
PTPN3	17.0393268166943	14.6427483538819	9.52971542217897	2.39072621261676	18.3878117747902	24.7883571102129	16.7837965352979	32.0831904680608
SPTB	7.30256863572614	9.0109220639273	19.0594308443579	7.17217863785028	25.7429364847063	4.50697402003871	16.7837965352979	29.1665367891462
FGF10	4.86837909048409	0	0	0	0	0	6.71351861411916	16.5277041805162
SLC44A1	275.063418612351	332.277751107319	185.82945073249	282.105693088778	742.867595701526	322.248642432768	523.654451901295	295.554239463348
TMEM260	21.9077059071784	27.0327661917819	21.4418596999027	21.5165359135508	25.7429364847063	27.0418441202323	10.0702779211787	13.6110505016016
SMG6	36.5128431786307	24.7800356758001	22.633074127675	21.5165359135508	29.4204988396644	18.0278960801549	6.71351861411916	11.6666147156585
EXOC5	82.7624445382296	77.719202801373	70.2816512385699	52.5959766775687	69.8736847442029	63.097636280542	100.702779211787	61.249727257207
CLTCL1	0	0	0	2.39072621261676	0	2.25348701001936	0	0.97221789297154
DGCR2	51.117980450083	65.3291849634729	40.5012905442606	33.4701669766346	55.1634353243707	31.548818140271	60.4216675270725	62.2219451501786
RNF126	12.1709477262102	31.5382272237456	14.2945731332684	0	18.3878117747902	31.548818140271	23.4973151494171	15.5554862875446
MNT	34.0786536333887	14.6427483538819	21.4418596999027	43.0330718271017	14.7102494198322	65.3511232905613	26.8540744564767	34.0276262540039
ZXDC	38.9470327238728	23.6536704178092	16.6770019888132	35.8608931892514	7.35512470991609	15.7744090701355	16.7837965352979	15.5554862875446
JMJD6	9.73675818096819	23.6536704178092	14.2945731332684	7.17217863785028	11.0326870648741	13.5209220601161	10.0702779211787	18.4721399664593
POLB	26.7760849976625	28.1591314497728	26.2067174109922	45.4237980397184	47.8083106144546	36.0557921603097	43.6378709917746	51.5275483274916
WIPI1	31.6444640881466	73.2137417694093	53.6046492497567	19.1258097009341	95.6166212289092	94.646454420813	46.9946302988341	47.6386767556055
FRMPD1	0	1.12636525799091	0	2.39072621261676	3.67756235495805	0	0	0
GBA2	24.3418954524205	55.1918976415547	33.3540039776264	19.1258097009341	29.4204988396644	18.0278960801549	13.4270372282383	13.6110505016016
NDST1	48.6837909048409	25.906400933791	42.8837193998053	45.4237980397184	22.0653741297483	58.5906622605033	36.9243523776554	35.972062039947
ASNS	14.6051372714523	85.6037596073093	41.692504972033	35.8608931892514	33.0980611946224	31.548818140271	50.3513896058937	41.8053693977762
AP3M2	36.5128431786307	92.3619511552548	57.1782925330738	50.2052504649519	55.1634353243707	65.3511232905613	26.8540744564767	59.3052914712639
ST6GALNAC2	14.6051372714523	2.25273051598182	2.38242885554474	0	0	11.2674350500968	6.71351861411916	6.80552525080078
PABPC1	1061.30664172553	1098.20612654114	900.558107395912	984.979199598105	1092.23601942254	1041.11099862894	1342.70372282383	887.634936283016
TESK2	4.86837909048409	5.63182628995456	9.52971542217897	7.17217863785028	0	4.50697402003871	6.71351861411916	7.77774314377232
CFAP20	55.9863595405671	63.0764544474911	67.8992223830251	38.2516194018681	58.8409976793288	42.8162531903678	40.281111684715	31.1109725750893
CSNK2A2	121.709477262102	96.8674121872185	94.1059397940173	105.191953355137	102.971745938825	83.3790193707162	140.983890896502	85.5551745814955
PTPN21	19.4735163619364	15.7691136118728	10.7209298499513	16.7350834883173	14.7102494198322	9.01394804007743	3.35675930705958	15.5554862875446
EIF2B3	14.6051372714523	36.0436882557092	27.3979318387645	21.5165359135508	47.8083106144546	4.50697402003871	36.9243523776554	40.8331515048047
TCOF1	17.0393268166943	39.4227840296819	35.7364328331711	9.56290485046704	3.67756235495805	15.7744090701355	16.7837965352979	19.4443578594308
CDC42	180.130026347912	84.4773943493184	108.400512927286	74.1125125911195	77.228809454119	110.420863490948	124.200094361205	136.110505016016
OSBPL3	90.0650131739558	38.296418771691	23.8242885554474	69.331060165886	51.4858729694127	47.3232272104065	134.270372282383	111.805057691727
RAD18	4.86837909048409	4.50546103196365	8.33850099440659	11.9536310630838	0	4.50697402003871	16.7837965352979	2.91665367891462
ATP2B1	214.2086799813	184.72390231051	154.857875610408	131.489941693922	319.94792488135	216.334752961858	221.546114265932	128.332761872243
NCK2	38.9470327238728	34.9173229977183	45.2661482553501	16.7350834883173	29.4204988396644	40.5627661803484	50.3513896058937	22.3610115383454
MAP4K4	65.7231177215353	32.6645924817365	75.0465089496594	83.6754174415866	441.307482594966	338.023051502904	308.821856249482	241.110037456942
MGAT4A	119.27528771686	34.9173229977183	17.8682164165856	131.489941693922	47.8083106144546	92.3929674107936	77.2054640623704	151.66599130356
RPL31	1277.94951125207	1118.48070118498	673.036151691389	1121.25059371726	1066.49308293783	1106.4621219195	1372.91455658737	1020.82878762012
WDR1	51.117980450083	75.4664722853911	70.2816512385699	71.7217863785028	110.326870648741	232.109162031994	80.56222336943	94.3051356182394
SNX13	65.7231177215353	103.625603735164	91.7235109384725	74.1125125911195	73.5512470991609	38.3092791703291	63.778426834132	52.4997662204632
ARHGAP10	58.4205490858091	41.6755145456638	25.0155029832198	74.1125125911195	29.4204988396644	29.2953311302516	46.9946302988341	42.7775872907478
RPS6KA2	94.9333922644398	125.026543636991	109.591727355058	50.2052504649519	51.4858729694127	38.3092791703291	46.9946302988341	68.0552525080078
ING3	48.6837909048409	32.6645924817365	44.0749338275777	45.4237980397184	36.7756235495805	29.2953311302516	60.4216675270725	48.610894648577
VASH1	0	1.12636525799091	2.38242885554474	7.17217863785028	18.3878117747902	2.25348701001936	0	0.97221789297154
LMCD1	65.7231177215353	29.2854967077637	14.2945731332684	16.7350834883173	3.67756235495805	42.8162531903678	63.778426834132	63.1941630431501
BUD23	70.5914968120194	59.6973586735184	83.3850099440659	62.1588815280357	47.8083106144546	47.3232272104065	70.4919454482512	69.0274704009794
SEL1L	133.880424988313	268.074931401837	208.462524860165	148.225025182239	264.784489556979	207.320804921781	191.335280502396	109.860621905784
TRIP13	0	0	1.19121442777237	0	3.67756235495805	4.50697402003871	0	0
ATP6AP1	272.629229067109	375.079630910974	431.219622853598	176.91373973364	345.690861366056	347.036999542981	248.400188722409	376.248324579986
TCF3	7.30256863572614	34.9173229977183	22.633074127675	16.7350834883173	33.0980611946224	29.2953311302516	36.9243523776554	26.2498831102316
TRIB2	48.6837909048409	90.109220639273	86.9586532273831	33.4701669766346	73.5512470991609	65.3511232905613	60.4216675270725	55.4164198993778
DAZAP1	55.9863595405671	77.719202801373	94.1059397940173	59.768155315419	73.5512470991609	132.955733591142	60.4216675270725	99.1662250830971
MBD3	31.6444640881466	32.6645924817365	21.4418596999027	38.2516194018681	14.7102494198322	9.01394804007743	36.9243523776554	31.1109725750893
HLTF	73.0256863572614	224.146686340192	158.431518893725	121.927036843455	202.265929522693	94.646454420813	187.978521195337	108.888404012813
FAM50A	12.1709477262102	21.4009399018273	16.6770019888132	19.1258097009341	25.7429364847063	20.2813830901742	20.1405558423575	20.4165757524023
FAM3A	17.0393268166943	24.7800356758001	17.8682164165856	21.5165359135508	14.7102494198322	24.7883571102129	16.7837965352979	13.6110505016016
CPSF1	7.30256863572614	16.8954788698637	17.8682164165856	4.78145242523352	18.3878117747902	9.01394804007743	6.71351861411916	19.4443578594308
MYO3B	51.117980450083	10.1372873219182	39.3100761164882	7.17217863785028	0	13.5209220601161	26.8540744564767	40.8331515048047
CYBRD1	17.0393268166943	5.63182628995456	4.76485771108948	9.56290485046704	69.8736847442029	103.66040246089	23.4973151494171	34.9998441469754
PDCD2	38.9470327238728	50.6864366095911	53.6046492497567	40.6423456144849	29.4204988396644	45.0697402003871	40.281111684715	46.6664588626339
SLC6A15	0	0	0	0	11.0326870648741	54.0836882404646	26.8540744564767	8.74996103674386
RDH11	160.656509985975	361.563247815083	385.953474598248	172.132287308407	279.494738976812	299.713772332574	261.827225950647	355.831748827584
PRKACA	17.0393268166943	63.0764544474911	42.8837193998053	26.2979883387843	25.7429364847063	33.8023051502904	40.281111684715	53.4719841134347
ADGRL1	75.4598759025035	120.521082605028	95.2971542217897	78.893965016353	73.5512470991609	81.1255323606968	50.3513896058937	67.0830346150363
ACTN1	34.0786536333887	14.6427483538819	14.2945731332684	35.8608931892514	176.522993037986	513.795038284413	167.837965352979	329.581865717352
ZFYVE26	12.1709477262102	6.75819154794547	7.14728656663422	14.3443572757006	11.0326870648741	4.50697402003871	0	3.88887157188616
RPS6KA6	21.9077059071784	27.0327661917819	16.6770019888132	33.4701669766346	14.7102494198322	6.76046103005807	10.0702779211787	18.4721399664593
EPN2	26.7760849976625	43.9282450616456	58.3695069608462	78.893965016353	55.1634353243707	15.7744090701355	53.7081489129533	34.0276262540039
PTPN18	41.3812222691148	42.8018798036547	17.8682164165856	38.2516194018681	25.7429364847063	22.5348701001936	13.4270372282383	20.4165757524023
LIMS2	7.30256863572614	0	0	0	0	6.76046103005807	0	0
SPEG	4.86837909048409	3.37909577397274	7.14728656663422	9.56290485046704	7.35512470991609	15.7744090701355	0	13.6110505016016
LNX1	9.73675818096819	5.63182628995456	14.2945731332684	11.9536310630838	7.35512470991609	4.50697402003871	3.35675930705958	8.74996103674386
ALDH3A2	38.9470327238728	66.4555502214638	70.2816512385699	50.2052504649519	40.4531859045385	42.8162531903678	26.8540744564767	50.5553304345201
TFRC	36.5128431786307	97.9937774452094	60.7519358163909	16.7350834883173	44.1307482594966	72.1115843206194	53.7081489129533	60.2775093642355
SREBF1	7.30256863572614	19.1482093858455	35.7364328331711	16.7350834883173	0	6.76046103005807	6.71351861411916	44.7220230766908
AFF4	233.682196343237	215.135764276264	184.638236304717	210.383906710275	209.621054232609	225.348701001936	164.481206045919	128.332761872243
UBE2D1	34.0786536333887	59.6973586735184	114.356585066148	52.5959766775687	44.1307482594966	45.0697402003871	50.3513896058937	36.9442799329185
PALS1	124.143666807344	105.878334251146	150.093017899319	90.8475960794368	84.5839341640351	63.097636280542	46.9946302988341	71.944124079894
RHOBTB1	24.3418954524205	0	0	28.6887145514011	7.35512470991609	6.76046103005807	3.35675930705958	4.8610894648577
SMC1A	275.063418612351	193.734824374437	228.713170132295	212.774632922892	187.55568010286	148.730142661278	285.324541100064	263.471048995287
HSD17B10	14.6051372714523	51.812801867582	46.4573626831225	54.9867028901855	22.0653741297483	38.3092791703291	20.1405558423575	32.0831904680608
MARK2	14.6051372714523	37.1700535137001	39.3100761164882	40.6423456144849	84.5839341640351	20.2813830901742	40.281111684715	49.5831125415485
HMMR	0	2.25273051598182	1.19121442777237	19.1258097009341	0	0	3.35675930705958	0.97221789297154
CHFR	2.43418954524205	10.1372873219182	11.9121442777237	7.17217863785028	3.67756235495805	4.50697402003871	6.71351861411916	12.63883260863
P4HA2	29.2102745429046	7.88455680593639	8.33850099440659	7.17217863785028	58.8409976793288	29.2953311302516	30.2108337635362	14.5832683945731
FCGR2B	7.30256863572614	14.6427483538819	3.57364328331711	2.39072621261676	0	0	0	0
NFATC3	14.6051372714523	61.9500891895002	39.3100761164882	40.6423456144849	29.4204988396644	2.25348701001936	46.9946302988341	22.3610115383454
TRNT1	12.1709477262102	28.1591314497728	46.4573626831225	26.2979883387843	25.7429364847063	31.548818140271	16.7837965352979	17.4999220734877
ACADVL	63.2889281762932	122.773813121009	79.8113666607488	52.5959766775687	91.9390588739512	81.1255323606968	46.9946302988341	80.6940851166378
STK10	2.43418954524205	1.12636525799091	3.57364328331711	9.56290485046704	3.67756235495805	13.5209220601161	0	5.83330735782924
FBXW11	55.9863595405671	58.5709934155274	54.795863677529	66.9403339532692	88.2614965189931	42.8162531903678	43.6378709917746	53.4719841134347
ACAP1	2.43418954524205	3.37909577397274	9.52971542217897	2.39072621261676	0	2.25348701001936	0	1.94443578594308
EVC	7.30256863572614	6.75819154794547	3.57364328331711	16.7350834883173	11.0326870648741	0	6.71351861411916	4.8610894648577
DERL2	36.5128431786307	27.0327661917819	44.0749338275777	35.8608931892514	29.4204988396644	38.3092791703291	30.2108337635362	32.0831904680608
NDE1	2.43418954524205	10.1372873219182	9.52971542217897	4.78145242523352	7.35512470991609	2.25348701001936	16.7837965352979	17.4999220734877
IRAG1	0	0	1.19121442777237	0	7.35512470991609	42.8162531903678	0	7.77774314377232
TMEM38A	2.43418954524205	49.5600713516002	97.6795830773344	4.78145242523352	33.0980611946224	6.76046103005807	0	18.4721399664593
AP1M1	4.86837909048409	20.2745746438364	22.633074127675	11.9536310630838	22.0653741297483	47.3232272104065	10.0702779211787	13.6110505016016
PVR	31.6444640881466	15.7691136118728	27.3979318387645	28.6887145514011	18.3878117747902	40.5627661803484	57.0649082200129	57.3608556853209
XRCC1	26.7760849976625	14.6427483538819	16.6770019888132	4.78145242523352	18.3878117747902	15.7744090701355	13.4270372282383	19.4443578594308
SCARB1	0	0	2.38242885554474	2.39072621261676	3.67756235495805	6.76046103005807	0	5.83330735782924
MCM2	7.30256863572614	5.63182628995456	4.76485771108948	2.39072621261676	11.0326870648741	6.76046103005807	3.35675930705958	1.94443578594308
PANX2	0	3.37909577397274	1.19121442777237	2.39072621261676	0	2.25348701001936	0	0.97221789297154
SELENOO	2.43418954524205	9.0109220639273	2.38242885554474	0	7.35512470991609	0	6.71351861411916	1.94443578594308
TP63	4.86837909048409	1.12636525799091	5.95607213886185	9.56290485046704	7.35512470991609	2.25348701001936	13.4270372282383	0.97221789297154
ALPK1	17.0393268166943	2.25273051598182	10.7209298499513	9.56290485046704	3.67756235495805	4.50697402003871	30.2108337635362	13.6110505016016
LLGL2	41.3812222691148	100.246507961191	107.209298499513	50.2052504649519	29.4204988396644	24.7883571102129	36.9243523776554	39.8609336118331
PDE8A	31.6444640881466	16.8954788698637	16.6770019888132	21.5165359135508	14.7102494198322	6.76046103005807	3.35675930705958	16.5277041805162
CLCN4	60.8547386310512	28.1591314497728	48.8397915386672	50.2052504649519	7.35512470991609	22.5348701001936	20.1405558423575	25.27766521726
NLE1	7.30256863572614	0	4.76485771108948	2.39072621261676	0	6.76046103005807	0	3.88887157188616
SDHA	55.9863595405671	94.6146816712367	95.2971542217897	57.3774291028022	55.1634353243707	74.3650713306388	80.56222336943	45.6942409696624
SMARCE1	265.326660431383	214.009399018273	144.136945760457	145.834298969622	128.714682423532	218.588239971878	198.048799116515	167.221477591105
GSDMB	0	7.88455680593639	1.19121442777237	4.78145242523352	3.67756235495805	0	0	0
KDM5A	226.37962770751	321.01409852741	254.919887543287	327.529491128496	143.424931843364	202.813830901742	204.762317730634	206.110193309967
PPP2R3A	46.2496013595989	42.8018798036547	38.1188616887159	35.8608931892514	7.35512470991609	13.5209220601161	16.7837965352979	26.2498831102316
FERMT2	19.4735163619364	43.9282450616456	52.4134348219843	50.2052504649519	62.5185600342868	130.702246581123	33.5675930705958	62.2219451501786
PTGS2	63.2889281762932	99.1201427032003	29.7803606943093	11.9536310630838	176.522993037986	256.897519142207	745.200566167227	760.274392303744
IGF2BP2	34.0786536333887	31.5382272237456	23.8242885554474	66.9403339532692	14.7102494198322	54.0836882404646	60.4216675270725	58.3330735782924
MAP3K13	158.222320440733	132.911100442928	117.930228349465	153.006477607473	176.522993037986	90.1394804007743	117.486575747085	192.499142808365
ST6GAL1	68.1573072667773	40.5491492876728	102.444440788424	57.3774291028022	334.658174301182	119.434811531026	335.675930705958	337.359608861124
FRY	21.9077059071784	0	2.38242885554474	0	0	4.50697402003871	3.35675930705958	6.80552525080078
PICALM	87.6308236287137	67.5819154794548	54.795863677529	179.304465946257	128.714682423532	123.941785551065	80.56222336943	108.888404012813
NSF	34.0786536333887	60.8237239315093	79.8113666607488	14.3443572757006	55.1634353243707	38.3092791703291	60.4216675270725	65.1385988290932
CLASP1	36.5128431786307	28.1591314497728	29.7803606943093	35.8608931892514	29.4204988396644	27.0418441202323	23.4973151494171	30.1387546821177
MRPS34	24.3418954524205	39.4227840296819	28.5891462665369	45.4237980397184	22.0653741297483	27.0418441202323	33.5675930705958	15.5554862875446
NOTCH3	4.86837909048409	7.88455680593639	3.57364328331711	4.78145242523352	14.7102494198322	60.8441492705226	20.1405558423575	34.9998441469754
CLNS1A	46.2496013595989	46.1809755776274	41.692504972033	38.2516194018681	44.1307482594966	36.0557921603097	77.2054640623704	41.8053693977762
PPP2R2C	4.86837909048409	1.12636525799091	0	0	3.67756235495805	0	0	0
TEAD2	38.9470327238728	33.7909577397274	30.9715751220816	31.0794407640179	18.3878117747902	22.5348701001936	30.2108337635362	50.5553304345201
EED	36.5128431786307	28.1591314497728	15.4857875610408	33.4701669766346	47.8083106144546	58.5906622605033	46.9946302988341	36.9442799329185
TSG101	75.4598759025035	39.4227840296819	85.7674387996107	81.2846912289698	58.8409976793288	85.6325063807355	57.0649082200129	85.5551745814955
NCBP3	41.3812222691148	74.3401070274002	72.6640800941146	81.2846912289698	51.4858729694127	22.5348701001936	33.5675930705958	42.7775872907478
CA12	0	1.12636525799091	1.19121442777237	0	25.7429364847063	191.546395851645	20.1405558423575	31.1109725750893
MGLL	7.30256863572614	4.50546103196365	0	0	11.0326870648741	67.6046103005807	3.35675930705958	15.5554862875446
NTN4	7.30256863572614	1.12636525799091	5.95607213886185	4.78145242523352	14.7102494198322	18.0278960801549	3.35675930705958	27.2221010032031
BCS1L	0	10.1372873219182	7.14728656663422	0	3.67756235495805	13.5209220601161	0	1.94443578594308
NUAK1	63.2889281762932	27.0327661917819	39.3100761164882	88.4568698668201	44.1307482594966	29.2953311302516	33.5675930705958	53.4719841134347
DPP8	109.538529535892	97.9937774452094	98.8707975051068	54.9867028901855	58.8409976793288	78.8720453506775	97.3460199047279	63.1941630431501
SLC24A1	21.9077059071784	10.1372873219182	16.6770019888132	21.5165359135508	0	20.2813830901742	10.0702779211787	15.5554862875446
ZNF532	9.73675818096819	0	1.19121442777237	14.3443572757006	3.67756235495805	27.0418441202323	6.71351861411916	6.80552525080078
SCARF1	0	3.37909577397274	5.95607213886185	2.39072621261676	0	0	0	6.80552525080078
LMAN1	331.049778152918	326.645924817365	200.124023865758	205.602454285041	349.368423721014	268.164954192303	372.600283083614	399.581554011303
HACD3	150.919751805007	159.94386663471	157.240304465953	119.536310630838	158.135181263196	175.77198678151	228.259632880052	192.499142808365
IPCEF1	2.43418954524205	2.25273051598182	0	0	0	0	0	0
ZZEF1	46.2496013595989	54.0655323835638	46.4573626831225	64.5496077406525	44.1307482594966	20.2813830901742	16.7837965352979	34.0276262540039
ENO1	87.6308236287137	308.62408068951	296.61239251532	74.1125125911195	139.747369488406	398.867200773426	459.876025067163	453.053538124738
MYDGF	7.30256863572614	18.0218441278546	11.9121442777237	7.17217863785028	44.1307482594966	72.1115843206194	16.7837965352979	27.2221010032031
ANO8	9.73675818096819	58.5709934155274	29.7803606943093	19.1258097009341	18.3878117747902	51.8302012304452	57.0649082200129	39.8609336118331
TUBE1	26.7760849976625	20.2745746438364	9.52971542217897	11.9536310630838	0	4.50697402003871	23.4973151494171	9.7221789297154
ARHGEF10L	99.8017713549239	131.784735184937	159.622733321498	31.0794407640179	47.8083106144546	56.3371752504839	60.4216675270725	85.5551745814955
ACTR6	73.0256863572614	66.4555502214638	69.0904368107975	107.582679567754	62.5185600342868	45.0697402003871	57.0649082200129	58.3330735782924
TIPIN	4.86837909048409	0	4.76485771108948	4.78145242523352	0	2.25348701001936	0	8.74996103674386
SRI	21.9077059071784	77.719202801373	48.8397915386672	35.8608931892514	47.8083106144546	58.5906622605033	77.2054640623704	49.5831125415485
EIF4G3	136.314614533555	157.691136118728	162.005162177042	62.1588815280357	95.6166212289092	101.406915450871	130.913612975324	167.221477591105
NUP37	38.9470327238728	33.7909577397274	23.8242885554474	38.2516194018681	18.3878117747902	24.7883571102129	13.4270372282383	14.5832683945731
SEMA3A	0	0	3.57364328331711	0	0	13.5209220601161	0	4.8610894648577
GTSE1	0	1.12636525799091	4.76485771108948	0	3.67756235495805	0	0	0.97221789297154
SEMA3C	34.0786536333887	1.12636525799091	0	0	14.7102494198322	60.8441492705226	23.4973151494171	13.6110505016016
TTC38	4.86837909048409	4.50546103196365	4.76485771108948	0	3.67756235495805	11.2674350500968	10.0702779211787	7.77774314377232
ACAT1	82.7624445382296	77.719202801373	85.7674387996107	86.0661436542033	58.8409976793288	69.8580973106001	43.6378709917746	44.7220230766908
GRAMD4	0	7.88455680593639	8.33850099440659	11.9536310630838	3.67756235495805	13.5209220601161	3.35675930705958	7.77774314377232
CELSR1	0	4.50546103196365	0	2.39072621261676	0	0	3.35675930705958	9.7221789297154
ZNF638	240.984764978963	137.416561474891	126.268729343871	188.867370796724	117.681995358658	85.6325063807355	70.4919454482512	164.30482391219
SLC25A40	21.9077059071784	31.5382272237456	32.162789549854	26.2979883387843	3.67756235495805	18.0278960801549	10.0702779211787	20.4165757524023
TIMM21	14.6051372714523	94.6146816712367	57.1782925330738	26.2979883387843	58.8409976793288	13.5209220601161	36.9243523776554	30.1387546821177
RASAL2	19.4735163619364	12.3900178379	11.9121442777237	19.1258097009341	14.7102494198322	29.2953311302516	16.7837965352979	11.6666147156585
VPS9D1	2.43418954524205	16.8954788698637	8.33850099440659	0	7.35512470991609	11.2674350500968	13.4270372282383	10.6943968226869
ZNF37A	116.841098171618	61.9500891895002	83.3850099440659	119.536310630838	55.1634353243707	38.3092791703291	60.4216675270725	84.582956688524
MARK3	75.4598759025035	112.636525799091	72.6640800941146	98.0197747172871	55.1634353243707	72.1115843206194	97.3460199047279	114.721711370642
SLC25A3	501.443046319862	839.14211720323	704.007726813471	415.986360995316	540.601666178833	513.795038284413	409.524635461269	391.803810867531
FNDC3B	121.709477262102	95.7410469292276	77.4289378052041	100.410500929904	220.653741297483	191.546395851645	211.475836344754	168.193695484076
FOSL2	19.4735163619364	13.5163830958909	9.52971542217897	31.0794407640179	47.8083106144546	103.66040246089	93.9892605976683	134.166069230073
FRYL	85.1966340834717	61.9500891895002	45.2661482553501	207.993180497658	69.8736847442029	38.3092791703291	100.702779211787	57.3608556853209
TMEM131	29.2102745429046	74.3401070274002	84.5762243718383	64.5496077406525	58.8409976793288	31.548818140271	43.6378709917746	40.8331515048047
FSCN1	2.43418954524205	15.7691136118728	7.14728656663422	9.56290485046704	44.1307482594966	105.91388947091	23.4973151494171	28.1943188961747
ACTB	236.116385888479	247.800356758001	209.653739287937	380.125467806065	433.95235788505	639.990310845497	359.173245855375	451.109102338795
MOCOS	12.1709477262102	7.88455680593639	4.76485771108948	2.39072621261676	3.67756235495805	6.76046103005807	0	0.97221789297154
PLD1	0	10.1372873219182	4.76485771108948	0	0	4.50697402003871	0	6.80552525080078
DLG1	116.841098171618	120.521082605028	123.886300488327	93.2383222920536	110.326870648741	47.3232272104065	90.6325012906087	91.3884819393248
RAB7A	258.024091795657	309.750445947501	304.950893509727	169.74156109579	367.756235495805	360.557921603097	281.967781793005	305.276418393064
BCAP29	136.314614533555	145.301118280828	192.976737299124	69.331060165886	132.39224477849	132.955733591142	191.335280502396	132.221633444129
SEC31B	9.73675818096819	56.3182628995456	7.14728656663422	11.9536310630838	0	6.76046103005807	26.8540744564767	9.7221789297154
SART3	92.4992027191978	111.5101605411	95.2971542217897	45.4237980397184	47.8083106144546	76.6185583406581	73.8487047553108	81.6663030096094
PAX2	0	0	0	0	0	0	6.71351861411916	3.88887157188616
EXOSC7	21.9077059071784	46.1809755776274	46.4573626831225	23.9072621261676	36.7756235495805	24.7883571102129	26.8540744564767	29.1665367891462
KIFAP3	26.7760849976625	45.0546103196365	22.633074127675	19.1258097009341	29.4204988396644	58.5906622605033	26.8540744564767	51.5275483274916
MKRN2	17.0393268166943	30.4118619657546	19.0594308443579	21.5165359135508	11.0326870648741	4.50697402003871	26.8540744564767	16.5277041805162
MCM6	9.73675818096819	6.75819154794547	1.19121442777237	2.39072621261676	7.35512470991609	11.2674350500968	10.0702779211787	12.63883260863
REXO2	114.406908626376	148.6802140548	158.431518893725	126.708489268688	231.686428362357	270.418441202323	167.837965352979	228.471204848312
RBM7	17.0393268166943	9.0109220639273	13.1033587054961	35.8608931892514	84.5839341640351	29.2953311302516	13.4270372282383	25.27766521726
RBMS2	19.4735163619364	6.75819154794547	9.52971542217897	16.7350834883173	0	33.8023051502904	10.0702779211787	28.1943188961747
BAZ2A	136.314614533555	136.2901962169	136.989659193823	131.489941693922	136.069807133448	103.66040246089	134.270372282383	131.249415551158
PTPN23	26.7760849976625	60.8237239315093	33.3540039776264	95.6290485046704	55.1634353243707	38.3092791703291	110.773057132966	98.1940071901256
MLH1	43.8154118143569	58.5709934155274	38.1188616887159	52.5959766775687	44.1307482594966	40.5627661803484	26.8540744564767	37.9164978258901
UNG	114.406908626376	75.4664722853911	71.4728656663422	64.5496077406525	58.8409976793288	51.8302012304452	63.778426834132	49.5831125415485
FMO4	2.43418954524205	0	7.14728656663422	9.56290485046704	3.67756235495805	6.76046103005807	0	0.97221789297154
KLHL20	46.2496013595989	42.8018798036547	42.8837193998053	31.0794407640179	22.0653741297483	24.7883571102129	20.1405558423575	33.0554083610324
RGS11	12.1709477262102	11.2636525799091	3.57364328331711	14.3443572757006	0	0	0	1.94443578594308
SLC46A1	9.73675818096819	18.0218441278546	16.6770019888132	11.9536310630838	11.0326870648741	18.0278960801549	16.7837965352979	8.74996103674386
PLXNA2	4.86837909048409	2.25273051598182	0	2.39072621261676	3.67756235495805	9.01394804007743	0	3.88887157188616
SPAG5	0	1.12636525799091	1.19121442777237	0	0	0	0	2.91665367891462
ANKRD13A	31.6444640881466	54.0655323835638	46.4573626831225	26.2979883387843	40.4531859045385	58.5906622605033	40.281111684715	61.249727257207
TPD52	53.552169995325	30.4118619657546	28.5891462665369	40.6423456144849	22.0653741297483	24.7883571102129	46.9946302988341	56.3886377923493
ACACB	26.7760849976625	37.1700535137001	33.3540039776264	16.7350834883173	11.0326870648741	24.7883571102129	16.7837965352979	16.5277041805162
TRAF4	0	1.12636525799091	5.95607213886185	2.39072621261676	0	6.76046103005807	6.71351861411916	7.77774314377232
PAG1	17.0393268166943	1.12636525799091	1.19121442777237	0	7.35512470991609	4.50697402003871	6.71351861411916	4.8610894648577
GPATCH1	17.0393268166943	10.1372873219182	16.6770019888132	16.7350834883173	14.7102494198322	9.01394804007743	3.35675930705958	10.6943968226869
ICAM3	0	3.37909577397274	0	0	0	4.50697402003871	0	0.97221789297154
NT5C2	73.0256863572614	135.16383095891	98.8707975051068	102.801227142521	99.2941835838673	132.955733591142	90.6325012906087	112.777275584699
MCAM	433.285739053084	2.25273051598182	4.76485771108948	255.807704749993	47.8083106144546	536.329908384607	10.0702779211787	245.9711269218
GPC4	19.4735163619364	10.1372873219182	4.76485771108948	9.56290485046704	11.0326870648741	76.6185583406581	46.9946302988341	24.3054473242885
MBNL3	17.0393268166943	4.50546103196365	9.52971542217897	9.56290485046704	11.0326870648741	9.01394804007743	16.7837965352979	19.4443578594308
CAMSAP3	0	3.37909577397274	3.57364328331711	4.78145242523352	3.67756235495805	0	3.35675930705958	3.88887157188616
RAP1GAP	38.9470327238728	24.7800356758001	78.6201522329765	4.78145242523352	11.0326870648741	11.2674350500968	0	8.74996103674386
XAB2	0	1.12636525799091	1.19121442777237	0	3.67756235495805	15.7744090701355	0	0
ARHGEF1	9.73675818096819	9.0109220639273	10.7209298499513	16.7350834883173	3.67756235495805	2.25348701001936	6.71351861411916	8.74996103674386
STXBP2	4.86837909048409	5.63182628995456	3.57364328331711	16.7350834883173	7.35512470991609	2.25348701001936	3.35675930705958	4.8610894648577
MAP2K7	34.0786536333887	81.0982985753457	65.5167935274804	64.5496077406525	33.0980611946224	38.3092791703291	83.9189826764895	71.944124079894
DGKD	7.30256863572614	14.6427483538819	17.8682164165856	35.8608931892514	40.4531859045385	9.01394804007743	16.7837965352979	20.4165757524023
CTTNBP2	82.7624445382296	28.1591314497728	52.4134348219843	38.2516194018681	18.3878117747902	2.25348701001936	0	0.97221789297154
RARB	0	2.25273051598182	0	0	0	0	3.35675930705958	2.91665367891462
TOP2B	265.326660431383	138.542926732882	183.447021876945	212.774632922892	110.326870648741	85.6325063807355	187.978521195337	153.610427089503
TM9SF3	423.548980872116	409.996953908692	434.793266136915	349.046027042047	367.756235495805	410.134635823523	352.459727241256	425.831437121535
NFKB2	4.86837909048409	3.37909577397274	7.14728656663422	7.17217863785028	25.7429364847063	11.2674350500968	16.7837965352979	15.5554862875446
UBE2T	0	4.50546103196365	4.76485771108948	0	7.35512470991609	9.01394804007743	0	1.94443578594308
PPP1R12B	92.4992027191978	148.6802140548	185.82945073249	78.893965016353	18.3878117747902	27.0418441202323	6.71351861411916	46.6664588626339
DNAJC10	143.617183169281	118.268352089046	182.255807449173	107.582679567754	125.037120068574	180.278960801549	80.56222336943	143.888248159788
GTF3C1	31.6444640881466	43.9282450616456	46.4573626831225	45.4237980397184	44.1307482594966	15.7744090701355	33.5675930705958	27.2221010032031
IL4R	104.670150445408	10.1372873219182	32.162789549854	28.6887145514011	25.7429364847063	76.6185583406581	30.2108337635362	49.5831125415485
USP33	146.051372714523	157.691136118728	153.666661182636	157.787930032706	176.522993037986	117.181324521007	134.270372282383	143.888248159788
PAK3	17.0393268166943	3.37909577397274	3.57364328331711	2.39072621261676	0	0	23.4973151494171	5.83330735782924
SNRPA	4.86837909048409	23.6536704178092	15.4857875610408	11.9536310630838	0	27.0418441202323	23.4973151494171	19.4443578594308
SPAG6	4.86837909048409	0	0	0	0	0	0	3.88887157188616
EXOSC5	0	0	2.38242885554474	0	3.67756235495805	0	0	2.91665367891462
DYNC1I2	172.827457712185	199.366650664391	207.271310432392	145.834298969622	172.845430683028	223.095213991916	245.043429415349	226.526769062369
APBB1IP	0	2.25273051598182	1.19121442777237	0	0	9.01394804007743	0	1.94443578594308
FAM76B	24.3418954524205	18.0218441278546	13.1033587054961	52.5959766775687	40.4531859045385	15.7744090701355	36.9243523776554	21.3887936453739
SIRT6	2.43418954524205	7.88455680593639	7.14728656663422	7.17217863785028	11.0326870648741	9.01394804007743	3.35675930705958	3.88887157188616
POLD3	17.0393268166943	4.50546103196365	10.7209298499513	9.56290485046704	14.7102494198322	29.2953311302516	3.35675930705958	29.1665367891462
CAPZB	146.051372714523	141.922022506855	142.945731332684	112.364131992988	235.363990717315	229.855675021974	218.189354958873	190.554707022422
GPR137B	2.43418954524205	9.0109220639273	8.33850099440659	4.78145242523352	18.3878117747902	6.76046103005807	3.35675930705958	7.77774314377232
NAALAD2	0	2.25273051598182	1.19121442777237	7.17217863785028	0	0	0	0
JADE1	60.8547386310512	51.812801867582	35.7364328331711	59.768155315419	25.7429364847063	49.5767142204258	30.2108337635362	49.5831125415485
SLC25A43	14.6051372714523	0	3.57364328331711	9.56290485046704	3.67756235495805	15.7744090701355	3.35675930705958	8.74996103674386
UBE2A	43.8154118143569	52.9391671255729	65.5167935274804	50.2052504649519	40.4531859045385	108.167376480929	50.3513896058937	40.8331515048047
FGFR1	119.27528771686	143.048387764846	89.3410820829278	38.2516194018681	286.849863686728	329.009103462826	345.746208627137	208.05462909591
SMC1B	2.43418954524205	4.50546103196365	0	0	0	0	0	0.97221789297154
FBLN1	131.446235443071	3.37909577397274	16.6770019888132	239.072621261676	55.1634353243707	191.546395851645	100.702779211787	201.249103845109
ITGA8	7.30256863572614	12.3900178379	7.14728656663422	0	7.35512470991609	58.5906622605033	3.35675930705958	10.6943968226869
MAP2	48.6837909048409	121.647447863019	85.7674387996107	88.4568698668201	55.1634353243707	33.8023051502904	50.3513896058937	36.9442799329185
PIAS2	80.3282549929876	88.9828553812821	57.1782925330738	66.9403339532692	62.5185600342868	36.0557921603097	30.2108337635362	45.6942409696624
AMPH	0	4.50546103196365	2.38242885554474	0	3.67756235495805	9.01394804007743	10.0702779211787	5.83330735782924
ARAF	17.0393268166943	13.5163830958909	15.4857875610408	23.9072621261676	14.7102494198322	6.76046103005807	0	18.4721399664593
MCCC1	19.4735163619364	39.4227840296819	58.3695069608462	50.2052504649519	29.4204988396644	22.5348701001936	20.1405558423575	34.0276262540039
LAMP3	0	5.63182628995456	1.19121442777237	0	0	0	0	0
FAP	0	0	0	0	11.0326870648741	31.548818140271	6.71351861411916	9.7221789297154
NEBL	70.5914968120194	10.1372873219182	30.9715751220816	62.1588815280357	7.35512470991609	13.5209220601161	30.2108337635362	34.9998441469754
ACER3	9.73675818096819	28.1591314497728	25.0155029832198	21.5165359135508	33.0980611946224	20.2813830901742	36.9243523776554	27.2221010032031
UBE2K	116.841098171618	134.037465700919	157.240304465953	162.56938245794	194.910804812777	137.462707611181	218.189354958873	170.13813127002
PIK3C3	133.880424988313	119.394717347037	88.1498676551554	124.317763056071	121.359557713616	83.3790193707162	73.8487047553108	55.4164198993778
N4BP2	14.6051372714523	10.1372873219182	7.14728656663422	31.0794407640179	18.3878117747902	2.25348701001936	16.7837965352979	9.7221789297154
TIGAR	9.73675818096819	13.5163830958909	22.633074127675	14.3443572757006	33.0980611946224	24.7883571102129	23.4973151494171	26.2498831102316
TULP3	21.9077059071784	31.5382272237456	23.8242885554474	43.0330718271017	47.8083106144546	38.3092791703291	50.3513896058937	34.9998441469754
SYNJ2	36.5128431786307	1.12636525799091	3.57364328331711	11.9536310630838	51.4858729694127	58.5906622605033	6.71351861411916	20.4165757524023
ADCY2	9.73675818096819	1.12636525799091	0	0	7.35512470991609	0	0	0
PPP2R5C	146.051372714523	147.55384879681	142.945731332684	141.052846544389	147.102494198322	128.448759571103	161.12444673886	168.193695484076
GNB1	163.090699531217	176.839345504573	228.713170132295	93.2383222920536	150.78005655328	137.462707611181	295.394819021243	178.888092306763
EDN1	0	1.12636525799091	2.38242885554474	0	0	9.01394804007743	0	4.8610894648577
MLLT10	77.8940654477455	54.0655323835638	48.8397915386672	102.801227142521	106.649308293783	31.548818140271	77.2054640623704	64.1663809361217
ZCWPW1	2.43418954524205	12.3900178379	38.1188616887159	26.2979883387843	3.67756235495805	20.2813830901742	6.71351861411916	20.4165757524023
ITM2A	36.5128431786307	5.63182628995456	4.76485771108948	23.9072621261676	7.35512470991609	13.5209220601161	6.71351861411916	12.63883260863
NRDC	223.945438162268	174.586614988591	184.638236304717	179.304465946257	191.233242457818	137.462707611181	157.7676874318	239.165601670999
VDAC3	133.880424988313	229.778512630146	195.359166154669	143.443572757006	128.714682423532	157.744090701355	140.983890896502	129.304979765215
PCM1	340.786536333887	259.06400933791	326.39275320963	380.125467806065	205.943491877651	182.532447811568	228.259632880052	208.05462909591
TNRC6C	34.0786536333887	38.296418771691	35.7364328331711	59.768155315419	14.7102494198322	15.7744090701355	30.2108337635362	31.1109725750893
CBFA2T2	17.0393268166943	20.2745746438364	29.7803606943093	54.9867028901855	25.7429364847063	15.7744090701355	3.35675930705958	17.4999220734877
BRINP1	2.43418954524205	0	0	0	18.3878117747902	0	23.4973151494171	6.80552525080078
ITCH	63.2889281762932	47.3073408356183	39.3100761164882	50.2052504649519	29.4204988396644	4.50697402003871	23.4973151494171	38.8887157188616
TP53INP2	51.117980450083	85.6037596073093	69.0904368107975	64.5496077406525	55.1634353243707	85.6325063807355	23.4973151494171	96.2495714041825
SDF4	63.2889281762932	82.2246638333366	83.3850099440659	47.8145242523352	84.5839341640351	112.674350500968	104.059538518847	116.666147156585
TOLLIP	26.7760849976625	33.7909577397274	35.7364328331711	19.1258097009341	80.906371809077	36.0557921603097	53.7081489129533	63.1941630431501
UBE2D4	14.6051372714523	15.7691136118728	4.76485771108948	2.39072621261676	25.7429364847063	4.50697402003871	10.0702779211787	3.88887157188616
CLUL1	4.86837909048409	3.37909577397274	10.7209298499513	2.39072621261676	3.67756235495805	0	0	1.94443578594308
RUNX1T1	4.86837909048409	0	0	2.39072621261676	18.3878117747902	36.0557921603097	63.778426834132	26.2498831102316
THOC1	48.6837909048409	28.1591314497728	20.2506452721303	40.6423456144849	25.7429364847063	13.5209220601161	16.7837965352979	22.3610115383454
FKBP7	4.86837909048409	0	1.19121442777237	0	18.3878117747902	11.2674350500968	23.4973151494171	4.8610894648577
OSBPL6	4.86837909048409	10.1372873219182	3.57364328331711	4.78145242523352	3.67756235495805	24.7883571102129	13.4270372282383	5.83330735782924
SLC1A3	4.86837909048409	0	1.19121442777237	2.39072621261676	0	6.76046103005807	6.71351861411916	0.97221789297154
XRCC5	335.918157243403	284.970410271701	309.715751220816	339.48312219158	297.882550751602	353.797460573039	288.681300407124	295.554239463348
LXN	19.4735163619364	6.75819154794547	0	16.7350834883173	18.3878117747902	18.0278960801549	26.8540744564767	36.9442799329185
MKNK1	19.4735163619364	30.4118619657546	16.6770019888132	9.56290485046704	18.3878117747902	18.0278960801549	30.2108337635362	22.3610115383454
TNS1	43.8154118143569	50.6864366095911	27.3979318387645	7.17217863785028	18.3878117747902	15.7744090701355	10.0702779211787	24.3054473242885
REXO1	2.43418954524205	5.63182628995456	2.38242885554474	9.56290485046704	3.67756235495805	2.25348701001936	6.71351861411916	2.91665367891462
SAR1A	92.4992027191978	95.7410469292276	91.7235109384725	88.4568698668201	117.681995358658	171.265012761471	124.200094361205	107.916186119841
CDC14A	4.86837909048409	7.88455680593639	11.9121442777237	28.6887145514011	0	2.25348701001936	0	12.63883260863
RAPGEF3	9.73675818096819	1.12636525799091	5.95607213886185	7.17217863785028	3.67756235495805	0	6.71351861411916	0
SENP1	36.5128431786307	15.7691136118728	25.0155029832198	31.0794407640179	14.7102494198322	6.76046103005807	16.7837965352979	9.7221789297154
CIC	31.6444640881466	36.0436882557092	22.633074127675	33.4701669766346	36.7756235495805	31.548818140271	40.281111684715	27.2221010032031
LIPE	2.43418954524205	5.63182628995456	5.95607213886185	2.39072621261676	11.0326870648741	0	0	1.94443578594308
FDFT1	48.6837909048409	131.784735184937	117.930228349465	54.9867028901855	121.359557713616	193.799882861665	100.702779211787	104.027314547955
PAFAH1B3	17.0393268166943	6.75819154794547	15.4857875610408	23.9072621261676	7.35512470991609	13.5209220601161	3.35675930705958	8.74996103674386
OPHN1	4.86837909048409	4.50546103196365	7.14728656663422	7.17217863785028	11.0326870648741	4.50697402003871	3.35675930705958	3.88887157188616
KIF22	9.73675818096819	15.7691136118728	23.8242885554474	9.56290485046704	7.35512470991609	15.7744090701355	6.71351861411916	14.5832683945731
CARMIL1	31.6444640881466	38.296418771691	47.6485771108948	43.0330718271017	33.0980611946224	38.3092791703291	16.7837965352979	19.4443578594308
PGM1	48.6837909048409	119.394717347037	82.1937955162936	54.9867028901855	77.228809454119	56.3371752504839	93.9892605976683	60.2775093642355
DDX1	233.682196343237	270.327661917819	359.746757187256	215.165359135508	158.135181263196	200.560343891723	261.827225950647	266.387702674202
DNM2	12.1709477262102	51.812801867582	36.9276472609435	28.6887145514011	40.4531859045385	29.2953311302516	40.281111684715	31.1109725750893
EPB41L2	75.4598759025035	49.5600713516002	44.0749338275777	69.331060165886	106.649308293783	175.77198678151	83.9189826764895	139.999376587902
RIMS1	4.86837909048409	2.25273051598182	15.4857875610408	47.8145242523352	0	2.25348701001936	0	4.8610894648577
MOXD1	0	1.12636525799091	0	2.39072621261676	47.8083106144546	49.5767142204258	13.4270372282383	13.6110505016016
STX7	70.5914968120194	94.6146816712367	79.8113666607488	81.2846912289698	51.4858729694127	49.5767142204258	43.6378709917746	57.3608556853209
RABL2B	34.0786536333887	52.9391671255729	44.0749338275777	52.5959766775687	22.0653741297483	49.5767142204258	36.9243523776554	30.1387546821177
KEAP1	21.9077059071784	33.7909577397274	25.0155029832198	21.5165359135508	22.0653741297483	47.3232272104065	16.7837965352979	33.0554083610324
DDX43	2.43418954524205	0	0	19.1258097009341	25.7429364847063	15.7744090701355	6.71351861411916	4.8610894648577
SLC35C2	17.0393268166943	28.1591314497728	19.0594308443579	16.7350834883173	25.7429364847063	20.2813830901742	23.4973151494171	24.3054473242885
CRYBG3	21.9077059071784	13.5163830958909	17.8682164165856	14.3443572757006	44.1307482594966	31.548818140271	33.5675930705958	24.3054473242885
RFX3	24.3418954524205	18.0218441278546	15.4857875610408	31.0794407640179	18.3878117747902	11.2674350500968	3.35675930705958	16.5277041805162
RIF1	143.617183169281	107.004699509137	90.5322965107002	153.006477607473	91.9390588739512	74.3650713306388	57.0649082200129	97.221789297154
RAB21	158.222320440733	191.482093858455	154.857875610408	157.787930032706	172.845430683028	114.927837510987	204.762317730634	166.249259698133
SLC4A4	53.552169995325	132.911100442928	109.591727355058	64.5496077406525	40.4531859045385	22.5348701001936	43.6378709917746	34.0276262540039
SMARCA2	1105.12205353989	336.783212139283	383.571045742703	1023.23081899997	294.204988396644	274.925415222361	409.524635461269	526.942097990575
SESN1	214.2086799813	46.1809755776274	50.0310059664396	179.304465946257	44.1307482594966	36.0557921603097	67.1351861411916	69.9996882939509
MID2	4.86837909048409	10.1372873219182	3.57364328331711	4.78145242523352	0	4.50697402003871	0	6.80552525080078
COL5A3	0	3.37909577397274	0	0	14.7102494198322	6.76046103005807	3.35675930705958	8.74996103674386
SRCAP	53.552169995325	24.7800356758001	35.7364328331711	43.0330718271017	25.7429364847063	40.5627661803484	40.281111684715	33.0554083610324
PUM3	48.6837909048409	105.878334251146	66.7080079552528	90.8475960794368	91.9390588739512	83.3790193707162	87.2757419835491	71.944124079894
CNOT4	55.9863595405671	25.906400933791	34.5452184053987	69.331060165886	58.8409976793288	24.7883571102129	16.7837965352979	29.1665367891462
PSEN1	24.3418954524205	39.4227840296819	48.8397915386672	33.4701669766346	29.4204988396644	31.548818140271	30.2108337635362	35.972062039947
CPOX	4.86837909048409	19.1482093858455	10.7209298499513	14.3443572757006	14.7102494198322	20.2813830901742	16.7837965352979	7.77774314377232
CLDND1	14.6051372714523	29.2854967077637	21.4418596999027	19.1258097009341	7.35512470991609	22.5348701001936	50.3513896058937	27.2221010032031
MOK	17.0393268166943	31.5382272237456	21.4418596999027	7.17217863785028	11.0326870648741	31.548818140271	20.1405558423575	16.5277041805162
HSP90AA1	2380.63737524672	2752.83669052979	2695.71825004887	2285.53425926162	1901.29973751331	2467.5682759712	1725.37428382863	2600.68286369887
RBL1	9.73675818096819	2.25273051598182	10.7209298499513	9.56290485046704	3.67756235495805	20.2813830901742	6.71351861411916	6.80552525080078
DLGAP4	2.43418954524205	15.7691136118728	11.9121442777237	19.1258097009341	36.7756235495805	13.5209220601161	6.71351861411916	16.5277041805162
CROCCP3	7.30256863572614	2.25273051598182	5.95607213886185	2.39072621261676	0	4.50697402003871	3.35675930705958	0
NDC80	2.43418954524205	0	0	0	11.0326870648741	2.25348701001936	20.1405558423575	0.97221789297154
AP4E1	4.86837909048409	10.1372873219182	17.8682164165856	21.5165359135508	25.7429364847063	13.5209220601161	20.1405558423575	23.333229431317
RSBN1	53.552169995325	32.6645924817365	38.1188616887159	64.5496077406525	44.1307482594966	31.548818140271	60.4216675270725	37.9164978258901
MAGI3	21.9077059071784	23.6536704178092	15.4857875610408	52.5959766775687	14.7102494198322	24.7883571102129	3.35675930705958	24.3054473242885
CXCL2	2.43418954524205	4.50546103196365	2.38242885554474	0	0	24.7883571102129	6.71351861411916	107.916186119841
AFP	0	0	3.57364328331711	0	0	0	3.35675930705958	0.97221789297154
COL4A4	2.43418954524205	27.0327661917819	29.7803606943093	4.78145242523352	3.67756235495805	6.76046103005807	40.281111684715	18.4721399664593
TCF7	0	0	0	0	7.35512470991609	6.76046103005807	0	1.94443578594308
OSTM1	41.3812222691148	34.9173229977183	51.2222203942119	26.2979883387843	58.8409976793288	90.1394804007743	20.1405558423575	66.1108167220647
PCNP	124.143666807344	163.322962408682	178.682164165856	138.662120331772	209.621054232609	155.490603691336	117.486575747085	157.49929866139
EXD2	17.0393268166943	13.5163830958909	14.2945731332684	9.56290485046704	7.35512470991609	15.7744090701355	0	4.8610894648577
ARG2	77.8940654477455	364.942343589056	410.968977581468	21.5165359135508	29.4204988396644	18.0278960801549	16.7837965352979	33.0554083610324
MEF2C	60.8547386310512	2.25273051598182	1.19121442777237	14.3443572757006	3.67756235495805	0	3.35675930705958	11.6666147156585
PTPRC	29.2102745429046	7.88455680593639	15.4857875610408	7.17217863785028	0	0	3.35675930705958	0
PKP1	2.43418954524205	0	1.19121442777237	0	0	2.25348701001936	3.35675930705958	0
UBA5	104.670150445408	135.16383095891	125.077514916099	124.317763056071	106.649308293783	101.406915450871	87.2757419835491	80.6940851166378
STK17B	7.30256863572614	11.2636525799091	9.52971542217897	9.56290485046704	33.0980611946224	69.8580973106001	26.8540744564767	52.4997662204632
CDC14B	21.9077059071784	10.1372873219182	11.9121442777237	23.9072621261676	14.7102494198322	13.5209220601161	13.4270372282383	7.77774314377232
ZNF510	4.86837909048409	5.63182628995456	2.38242885554474	7.17217863785028	3.67756235495805	0	3.35675930705958	1.94443578594308
LRP2	705.914968120194	194.861189632428	391.90954673711	549.867028901854	319.94792488135	126.195272561084	255.113707336528	160.415952340304
ZNF506	9.73675818096819	4.50546103196365	5.95607213886185	2.39072621261676	0	6.76046103005807	3.35675930705958	10.6943968226869
JMJD4	2.43418954524205	1.12636525799091	4.76485771108948	7.17217863785028	14.7102494198322	6.76046103005807	10.0702779211787	13.6110505016016
DUSP12	7.30256863572614	10.1372873219182	9.52971542217897	7.17217863785028	18.3878117747902	9.01394804007743	16.7837965352979	7.77774314377232
AACS	38.9470327238728	73.2137417694093	84.5762243718383	19.1258097009341	36.7756235495805	45.0697402003871	26.8540744564767	38.8887157188616
DELE1	85.1966340834717	129.532004668955	106.018084071741	71.7217863785028	69.8736847442029	85.6325063807355	50.3513896058937	100.138442976069
CADPS2	34.0786536333887	4.50546103196365	3.57364328331711	50.2052504649519	25.7429364847063	56.3371752504839	63.778426834132	83.6107387955525
PCDHGA2	0	1.12636525799091	1.19121442777237	0	0	2.25348701001936	0	3.88887157188616
HSPB11	14.6051372714523	23.6536704178092	17.8682164165856	11.9536310630838	14.7102494198322	33.8023051502904	20.1405558423575	24.3054473242885
PHLPP1	17.0393268166943	16.8954788698637	8.33850099440659	21.5165359135508	7.35512470991609	4.50697402003871	10.0702779211787	18.4721399664593
ATP8B1	17.0393268166943	10.1372873219182	15.4857875610408	21.5165359135508	18.3878117747902	15.7744090701355	67.1351861411916	45.6942409696624
IL12RB2	0	0	0	2.39072621261676	0	2.25348701001936	0	0.97221789297154
SMARCD3	29.2102745429046	28.1591314497728	26.2067174109922	19.1258097009341	14.7102494198322	13.5209220601161	13.4270372282383	11.6666147156585
WDR70	60.8547386310512	38.296418771691	36.9276472609435	47.8145242523352	25.7429364847063	40.5627661803484	23.4973151494171	15.5554862875446
FYB1	7.30256863572614	18.0218441278546	13.1033587054961	19.1258097009341	3.67756235495805	15.7744090701355	0	0.97221789297154
STRADB	2.43418954524205	3.37909577397274	3.57364328331711	4.78145242523352	0	22.5348701001936	26.8540744564767	6.80552525080078
BZW1	68.1573072667773	51.812801867582	41.692504972033	98.0197747172871	47.8083106144546	63.097636280542	77.2054640623704	51.5275483274916
PGR	9.73675818096819	4.50546103196365	0	2.39072621261676	0	0	0	0.97221789297154
C1QTNF3	24.3418954524205	1.12636525799091	2.38242885554474	2.39072621261676	0	4.50697402003871	0	0
ME2	77.8940654477455	63.0764544474911	75.0465089496594	47.8145242523352	25.7429364847063	40.5627661803484	36.9243523776554	35.972062039947
C5orf22	7.30256863572614	22.5273051598182	26.2067174109922	4.78145242523352	14.7102494198322	15.7744090701355	13.4270372282383	14.5832683945731
CCNT2	77.8940654477455	68.7082807374457	85.7674387996107	93.2383222920536	29.4204988396644	38.3092791703291	43.6378709917746	32.0831904680608
FAM135A	34.0786536333887	60.8237239315093	41.692504972033	124.317763056071	22.0653741297483	31.548818140271	16.7837965352979	20.4165757524023
EPB41L3	73.0256863572614	762.549279659848	683.757081541341	296.450050364478	80.906371809077	49.5767142204258	60.4216675270725	49.5831125415485
COBLL1	70.5914968120194	34.9173229977183	40.5012905442606	50.2052504649519	22.0653741297483	63.097636280542	93.9892605976683	213.887936453739
DLG3	87.6308236287137	41.6755145456638	84.5762243718383	35.8608931892514	40.4531859045385	11.2674350500968	13.4270372282383	36.9442799329185
KCNK2	0	0	0	0	0	15.7744090701355	10.0702779211787	25.27766521726
SERTAD4	53.552169995325	18.0218441278546	40.5012905442606	38.2516194018681	88.2614965189931	63.097636280542	154.410928124741	102.082878762012
TRAF5	7.30256863572614	0	0	4.78145242523352	3.67756235495805	6.76046103005807	0	2.91665367891462
MRPL22	14.6051372714523	23.6536704178092	25.0155029832198	14.3443572757006	22.0653741297483	9.01394804007743	20.1405558423575	17.4999220734877
GEMIN5	12.1709477262102	19.1482093858455	13.1033587054961	16.7350834883173	11.0326870648741	9.01394804007743	6.71351861411916	5.83330735782924
NFE2L1	111.972719081134	153.185675086764	185.82945073249	40.6423456144849	158.135181263196	155.490603691336	80.56222336943	189.58248912945
GSK3B	75.4598759025035	78.8455680593639	79.8113666607488	54.9867028901855	84.5839341640351	65.3511232905613	73.8487047553108	43.7498051837193
ITGB5	85.1966340834717	60.8237239315093	42.8837193998053	40.6423456144849	224.331303652441	281.68587625242	110.773057132966	153.610427089503
ERC1	102.235960900166	52.9391671255729	72.6640800941146	153.006477607473	128.714682423532	65.3511232905613	104.059538518847	93.3329177252679
XPO1	85.1966340834717	65.3291849634729	57.1782925330738	86.0661436542033	91.9390588739512	69.8580973106001	60.4216675270725	68.0552525080078
RNF13	24.3418954524205	57.4446281575365	66.7080079552528	52.5959766775687	55.1634353243707	29.2953311302516	57.0649082200129	37.9164978258901
PALB2	9.73675818096819	14.6427483538819	16.6770019888132	4.78145242523352	29.4204988396644	15.7744090701355	10.0702779211787	12.63883260863
DOP1A	65.7231177215353	46.1809755776274	35.7364328331711	69.331060165886	29.4204988396644	33.8023051502904	46.9946302988341	40.8331515048047
LYRM2	90.0650131739558	119.394717347037	157.240304465953	141.052846544389	110.326870648741	130.702246581123	110.773057132966	99.1662250830971
BCKDHB	38.9470327238728	23.6536704178092	25.0155029832198	21.5165359135508	33.0980611946224	24.7883571102129	13.4270372282383	13.6110505016016
KAT6A	172.827457712185	110.383795283109	138.180873621595	203.211728072425	110.326870648741	94.646454420813	194.692039809456	81.6663030096094
TUT7	90.0650131739558	43.9282450616456	33.3540039776264	64.5496077406525	62.5185600342868	47.3232272104065	83.9189826764895	66.1108167220647
ULK2	41.3812222691148	29.2854967077637	36.9276472609435	28.6887145514011	18.3878117747902	24.7883571102129	53.7081489129533	20.4165757524023
GRHL2	21.9077059071784	16.8954788698637	16.6770019888132	23.9072621261676	11.0326870648741	2.25348701001936	13.4270372282383	9.7221789297154
TNPO1	184.998405438396	129.532004668955	157.240304465953	239.072621261676	198.588367167735	220.841726981897	194.692039809456	142.916030266816
PLOD1	4.86837909048409	4.50546103196365	11.9121442777237	0	14.7102494198322	27.0418441202323	30.2108337635362	25.27766521726
ITGAE	21.9077059071784	21.4009399018273	21.4418596999027	4.78145242523352	3.67756235495805	22.5348701001936	16.7837965352979	17.4999220734877
DIS3	102.235960900166	66.4555502214638	64.325579099708	74.1125125911195	69.8736847442029	65.3511232905613	83.9189826764895	95.2773535112109
PIBF1	2.43418954524205	7.88455680593639	11.9121442777237	16.7350834883173	7.35512470991609	4.50697402003871	13.4270372282383	15.5554862875446
TDRD3	46.2496013595989	31.5382272237456	34.5452184053987	40.6423456144849	11.0326870648741	13.5209220601161	26.8540744564767	15.5554862875446
NUFIP1	9.73675818096819	21.4009399018273	19.0594308443579	21.5165359135508	0	15.7744090701355	3.35675930705958	26.2498831102316
PDS5B	104.670150445408	83.3510290913275	76.2377233774317	138.662120331772	51.4858729694127	105.91388947091	140.983890896502	132.221633444129
OXCT1	43.8154118143569	19.1482093858455	21.4418596999027	23.9072621261676	3.67756235495805	29.2953311302516	13.4270372282383	28.1943188961747
RRAGB	34.0786536333887	24.7800356758001	30.9715751220816	23.9072621261676	18.3878117747902	6.76046103005807	23.4973151494171	2.91665367891462
CYLD	104.670150445408	109.257430025119	142.945731332684	76.5032388037363	132.39224477849	119.434811531026	57.0649082200129	88.4718282604101
SLC27A5	2.43418954524205	5.63182628995456	1.19121442777237	16.7350834883173	0	2.25348701001936	3.35675930705958	1.94443578594308
ZNF324	7.30256863572614	14.6427483538819	11.9121442777237	16.7350834883173	0	11.2674350500968	6.71351861411916	0.97221789297154
ZNF671	7.30256863572614	1.12636525799091	2.38242885554474	2.39072621261676	3.67756235495805	4.50697402003871	3.35675930705958	2.91665367891462
ZNF416	0	3.37909577397274	1.19121442777237	9.56290485046704	0	0	3.35675930705958	0
ZNF586	9.73675818096819	2.25273051598182	2.38242885554474	4.78145242523352	0	0	0	4.8610894648577
ZNF446	2.43418954524205	12.3900178379	7.14728656663422	19.1258097009341	0	13.5209220601161	0	5.83330735782924
ZNF264	90.0650131739558	69.8346459954366	44.0749338275777	62.1588815280357	25.7429364847063	31.548818140271	23.4973151494171	18.4721399664593
RPS5	202.03773225509	127.279274152973	81.0025810885212	179.304465946257	264.784489556979	144.223168641239	221.546114265932	132.221633444129
FAT1	53.552169995325	14.6427483538819	4.76485771108948	9.56290485046704	55.1634353243707	56.3371752504839	87.2757419835491	42.7775872907478
YTHDC1	267.760849976625	191.482093858455	147.710589043774	191.258097009341	187.55568010286	144.223168641239	221.546114265932	212.915718560767
CHMP2B	85.1966340834717	163.322962408682	148.901803471546	117.145584418221	95.6166212289092	74.3650713306388	73.8487047553108	80.6940851166378
SMAP2	43.8154118143569	28.1591314497728	28.5891462665369	26.2979883387843	7.35512470991609	18.0278960801549	26.8540744564767	23.333229431317
PPIE	9.73675818096819	10.1372873219182	20.2506452721303	4.78145242523352	3.67756235495805	4.50697402003871	20.1405558423575	26.2498831102316
ZMPSTE24	31.6444640881466	33.7909577397274	41.692504972033	28.6887145514011	62.5185600342868	45.0697402003871	43.6378709917746	37.9164978258901
STARD7	163.090699531217	221.89395582421	302.568464654182	119.536310630838	213.298616587567	241.123110072071	248.400188722409	306.248636286035
NOA1	17.0393268166943	14.6427483538819	23.8242885554474	9.56290485046704	11.0326870648741	22.5348701001936	13.4270372282383	8.74996103674386
REST	148.485562259765	118.268352089046	142.945731332684	181.695192158874	147.102494198322	74.3650713306388	140.983890896502	153.610427089503
SSH1	55.9863595405671	51.812801867582	36.9276472609435	47.8145242523352	91.9390588739512	49.5767142204258	43.6378709917746	34.9998441469754
GSTP1	730.256863572614	327.772290075356	519.369490508754	231.900442623826	209.621054232609	304.220746352613	245.043429415349	439.442487623136
APLP2	623.152523581964	705.104651502311	662.315221841438	578.555743453256	1048.10527116304	1282.23410870101	1087.5900154873	846.801784778212
FAM234B	7.30256863572614	11.2636525799091	2.38242885554474	9.56290485046704	29.4204988396644	4.50697402003871	13.4270372282383	8.74996103674386
WBP11	111.972719081134	94.6146816712367	150.093017899319	88.4568698668201	73.5512470991609	40.5627661803484	154.410928124741	98.1940071901256
EIF3I	58.4205490858091	50.6864366095911	64.325579099708	31.0794407640179	95.6166212289092	99.1534284408517	97.3460199047279	69.0274704009794
COL16A1	2.43418954524205	0	0	2.39072621261676	3.67756235495805	47.3232272104065	3.35675930705958	7.77774314377232
TXLNA	34.0786536333887	33.7909577397274	52.4134348219843	19.1258097009341	11.0326870648741	40.5627661803484	57.0649082200129	46.6664588626339
NCOA1	94.9333922644398	74.3401070274002	73.855294521887	88.4568698668201	44.1307482594966	24.7883571102129	46.9946302988341	65.1385988290932
AGBL5	38.9470327238728	60.8237239315093	48.8397915386672	83.6754174415866	44.1307482594966	31.548818140271	70.4919454482512	59.3052914712639
EFR3B	36.5128431786307	0	0	19.1258097009341	0	6.76046103005807	6.71351861411916	1.94443578594308
KIF3C	4.86837909048409	6.75819154794547	13.1033587054961	7.17217863785028	11.0326870648741	31.548818140271	10.0702779211787	10.6943968226869
RAB10	258.024091795657	295.107697593619	359.746757187256	200.821001859808	228.008866007399	247.883571102129	275.254263178886	248.887780600714
HADHA	197.169353164606	388.596014006865	395.483190020427	145.834298969622	187.55568010286	139.7161946212	161.12444673886	207.082411202938
MAPRE3	17.0393268166943	23.6536704178092	22.633074127675	9.56290485046704	11.0326870648741	15.7744090701355	6.71351861411916	17.4999220734877
CAD	0	9.0109220639273	8.33850099440659	7.17217863785028	14.7102494198322	4.50697402003871	0	3.88887157188616
CD59	851.966340834717	761.422914401857	1104.25577454499	494.880326011669	1710.06649505549	1604.48275113378	2383.2991080123	2965.2645735632
CD82	4.86837909048409	3.37909577397274	8.33850099440659	0	14.7102494198322	2.25348701001936	33.5675930705958	14.5832683945731
BCORL1	29.2102745429046	22.5273051598182	14.2945731332684	9.56290485046704	11.0326870648741	20.2813830901742	23.4973151494171	19.4443578594308
ATRX	620.718334036722	503.485270321938	528.899205930933	609.635184217273	467.050419079672	407.881148813504	382.670561004792	456.942409696624
AK6	14.6051372714523	29.2854967077637	46.4573626831225	31.0794407640179	11.0326870648741	45.0697402003871	20.1405558423575	36.9442799329185
MYNN	9.73675818096819	15.7691136118728	21.4418596999027	14.3443572757006	3.67756235495805	2.25348701001936	16.7837965352979	12.63883260863
SCAMP1	153.353941350249	186.976632826491	200.124023865758	131.489941693922	194.910804812777	180.278960801549	171.194724660039	124.443890300357
PREP	26.7760849976625	43.9282450616456	34.5452184053987	19.1258097009341	55.1634353243707	33.8023051502904	43.6378709917746	17.4999220734877
HACE1	17.0393268166943	20.2745746438364	22.633074127675	11.9536310630838	14.7102494198322	9.01394804007743	20.1405558423575	11.6666147156585
SEH1L	12.1709477262102	15.7691136118728	14.2945731332684	19.1258097009341	29.4204988396644	29.2953311302516	16.7837965352979	15.5554862875446
WDR47	12.1709477262102	33.7909577397274	25.0155029832198	19.1258097009341	7.35512470991609	24.7883571102129	16.7837965352979	22.3610115383454
WDFY1	46.2496013595989	45.0546103196365	50.0310059664396	43.0330718271017	22.0653741297483	63.097636280542	87.2757419835491	64.1663809361217
SLC25A24	65.7231177215353	42.8018798036547	58.3695069608462	50.2052504649519	44.1307482594966	58.5906622605033	57.0649082200129	84.582956688524
MAP3K4	73.0256863572614	24.7800356758001	21.4418596999027	62.1588815280357	3.67756235495805	9.01394804007743	23.4973151494171	28.1943188961747
PILRA	0	2.25273051598182	2.38242885554474	7.17217863785028	0	2.25348701001936	3.35675930705958	1.94443578594308
IGSF9	7.30256863572614	12.3900178379	10.7209298499513	19.1258097009341	3.67756235495805	0	6.71351861411916	7.77774314377232
ABCB1	2.43418954524205	0	1.19121442777237	0	0	0	0	0
ZNF213	0	13.5163830958909	9.52971542217897	4.78145242523352	3.67756235495805	2.25348701001936	6.71351861411916	0.97221789297154
AKR1B1	63.2889281762932	107.004699509137	113.165370638375	43.0330718271017	261.106927202021	966.745927298304	285.324541100064	716.524587120025
CPNE3	177.695836802669	251.179452531973	234.669242271157	186.476644584107	191.233242457818	146.476655651258	204.762317730634	142.916030266816
RRN3	38.9470327238728	38.296418771691	42.8837193998053	26.2979883387843	36.7756235495805	33.8023051502904	13.4270372282383	33.0554083610324
CTTN	63.2889281762932	81.0982985753457	70.2816512385699	78.893965016353	183.878117747902	313.234694392691	154.410928124741	146.804901838703
WNT11	2.43418954524205	3.37909577397274	0	2.39072621261676	0	0	0	0
MTIF2	148.485562259765	220.767590566219	263.258388537694	150.615751394856	110.326870648741	112.674350500968	117.486575747085	138.054940801959
DDHD2	26.7760849976625	42.8018798036547	58.3695069608462	28.6887145514011	14.7102494198322	38.3092791703291	10.0702779211787	25.27766521726
TTC39A	4.86837909048409	2.25273051598182	2.38242885554474	2.39072621261676	7.35512470991609	6.76046103005807	6.71351861411916	4.8610894648577
EPS15	87.6308236287137	68.7082807374457	54.795863677529	45.4237980397184	62.5185600342868	51.8302012304452	83.9189826764895	86.5273924744671
MGST2	82.7624445382296	81.0982985753457	84.5762243718383	47.8145242523352	29.4204988396644	54.0836882404646	36.9243523776554	55.4164198993778
CHERP	55.9863595405671	101.372873219182	54.795863677529	66.9403339532692	47.8083106144546	72.1115843206194	80.56222336943	54.4442020064063
ATG16L1	4.86837909048409	9.0109220639273	4.76485771108948	4.78145242523352	0	6.76046103005807	3.35675930705958	10.6943968226869
USP40	68.1573072667773	114.889256315073	97.6795830773344	78.893965016353	36.7756235495805	40.5627661803484	23.4973151494171	65.1385988290932
POMGNT1	63.2889281762932	49.5600713516002	22.633074127675	21.5165359135508	18.3878117747902	18.0278960801549	26.8540744564767	38.8887157188616
RAD54L	4.86837909048409	0	0	0	3.67756235495805	0	0	0.97221789297154
MAST2	7.30256863572614	6.75819154794547	9.52971542217897	4.78145242523352	0	13.5209220601161	13.4270372282383	5.83330735782924
DNAJA1	146.051372714523	136.2901962169	144.136945760457	289.277871726628	250.074240137147	265.911467182284	265.183985257707	239.165601670999
B4GALT1	250.721523159931	194.861189632428	163.196376604815	167.350834883173	150.78005655328	202.813830901742	181.265002581217	204.165757524023
CHMP5	160.656509985975	220.767590566219	176.299735310311	188.867370796724	224.331303652441	299.713772332574	245.043429415349	188.610271236479
NFX1	51.117980450083	33.7909577397274	35.7364328331711	50.2052504649519	7.35512470991609	36.0557921603097	43.6378709917746	43.7498051837193
DIMT1	31.6444640881466	29.2854967077637	23.8242885554474	11.9536310630838	14.7102494198322	31.548818140271	13.4270372282383	14.5832683945731
IPO11	12.1709477262102	22.5273051598182	14.2945731332684	16.7350834883173	18.3878117747902	20.2813830901742	20.1405558423575	7.77774314377232
EIF2AK1	116.841098171618	239.915799952064	293.038749232003	184.08591837149	117.681995358658	114.927837510987	137.627131589443	155.554862875446
EPDR1	36.5128431786307	21.4009399018273	28.5891462665369	19.1258097009341	69.8736847442029	270.418441202323	63.778426834132	76.8052135447517
SNX10	2.43418954524205	0	0	9.56290485046704	0	0	0	0
SEPHS1	53.552169995325	69.8346459954366	78.6201522329765	64.5496077406525	51.4858729694127	56.3371752504839	30.2108337635362	86.5273924744671
MRPL28	12.1709477262102	14.6427483538819	10.7209298499513	21.5165359135508	0	18.0278960801549	6.71351861411916	12.63883260863
ITPKC	7.30256863572614	2.25273051598182	2.38242885554474	9.56290485046704	3.67756235495805	20.2813830901742	0	6.80552525080078
FAT2	0	0	0	0	0	0	3.35675930705958	1.94443578594308
RBM22	73.0256863572614	100.246507961191	81.0025810885212	126.708489268688	143.424931843364	81.1255323606968	110.773057132966	94.3051356182394
TMED2	272.629229067109	263.569470369873	237.051671126702	253.416978537376	283.17230133177	389.853252733349	245.043429415349	235.276730099113
ERO1B	17.0393268166943	25.906400933791	34.5452184053987	28.6887145514011	14.7102494198322	13.5209220601161	33.5675930705958	13.6110505016016
ZFAND6	51.117980450083	65.3291849634729	61.9431502441633	50.2052504649519	62.5185600342868	56.3371752504839	90.6325012906087	58.3330735782924
TXLNG	55.9863595405671	48.4337060936092	34.5452184053987	21.5165359135508	40.4531859045385	40.5627661803484	30.2108337635362	26.2498831102316
LAT2	4.86837909048409	1.12636525799091	1.19121442777237	0	0	2.25348701001936	0	0
HUWE1	316.444640881466	137.416561474891	153.666661182636	351.436753254664	187.55568010286	150.983629671297	124.200094361205	149.721555517617
ZW10	4.86837909048409	10.1372873219182	5.95607213886185	4.78145242523352	7.35512470991609	9.01394804007743	0	10.6943968226869
ALG9	0	3.37909577397274	4.76485771108948	11.9536310630838	14.7102494198322	4.50697402003871	10.0702779211787	8.74996103674386
MYBPC2	345.654915424371	0	9.52971542217897	236.681895049059	95.6166212289092	139.7161946212	46.9946302988341	338.331826754096
ACOX3	7.30256863572614	14.6427483538819	13.1033587054961	4.78145242523352	3.67756235495805	15.7744090701355	20.1405558423575	3.88887157188616
MTMR2	14.6051372714523	2.25273051598182	15.4857875610408	31.0794407640179	11.0326870648741	58.5906622605033	16.7837965352979	36.9442799329185
PPP1R15A	9.73675818096819	24.7800356758001	20.2506452721303	100.410500929904	47.8083106144546	137.462707611181	36.9243523776554	141.943812373845
HSD17B14	9.73675818096819	4.50546103196365	16.6770019888132	0	0	0	0	13.6110505016016
TRIP6	21.9077059071784	20.2745746438364	22.633074127675	26.2979883387843	18.3878117747902	49.5767142204258	26.8540744564767	56.3886377923493
ACHE	17.0393268166943	2.25273051598182	3.57364328331711	4.78145242523352	7.35512470991609	0	3.35675930705958	5.83330735782924
FTL	372.431000422033	572.193551059383	464.573626831225	420.76781342055	1209.9180147812	2870.94245076466	527.011211208354	769.99657123346
SRRT	77.8940654477455	101.372873219182	88.1498676551554	109.973405780371	62.5185600342868	94.646454420813	127.556853668264	123.471672407386
BAX	0	12.3900178379	7.14728656663422	2.39072621261676	3.67756235495805	4.50697402003871	20.1405558423575	13.6110505016016
NLK	94.9333922644398	46.1809755776274	50.0310059664396	40.6423456144849	22.0653741297483	20.2813830901742	33.5675930705958	49.5831125415485
PIGS	58.4205490858091	116.015621573064	66.7080079552528	43.0330718271017	55.1634353243707	58.5906622605033	83.9189826764895	74.8607777588086
ADAMTS2	0	0	0	0	18.3878117747902	33.8023051502904	3.35675930705958	9.7221789297154
ATXN7L3	21.9077059071784	37.1700535137001	42.8837193998053	35.8608931892514	40.4531859045385	45.0697402003871	23.4973151494171	39.8609336118331
PGS1	4.86837909048409	19.1482093858455	14.2945731332684	7.17217863785028	22.0653741297483	9.01394804007743	3.35675930705958	7.77774314377232
PSMC5	85.1966340834717	96.8674121872185	107.209298499513	129.099215481305	66.1961223892448	96.8999414308323	26.8540744564767	111.805057691727
UIMC1	31.6444640881466	39.4227840296819	23.8242885554474	21.5165359135508	29.4204988396644	29.2953311302516	30.2108337635362	31.1109725750893
MMP2	2.43418954524205	0	2.38242885554474	0	91.9390588739512	171.265012761471	50.3513896058937	43.7498051837193
MT3	0	14.6427483538819	2.38242885554474	0	3.67756235495805	2.25348701001936	0	0
LPCAT2	17.0393268166943	22.5273051598182	28.5891462665369	21.5165359135508	33.0980611946224	18.0278960801549	16.7837965352979	26.2498831102316
GNAO1	14.6051372714523	3.37909577397274	0	0	0	0	0	0.97221789297154
OGFOD1	38.9470327238728	50.6864366095911	57.1782925330738	50.2052504649519	29.4204988396644	47.3232272104065	60.4216675270725	67.0830346150363
SH3BP2	9.73675818096819	4.50546103196365	14.2945731332684	7.17217863785028	3.67756235495805	11.2674350500968	23.4973151494171	15.5554862875446
NOP14	31.6444640881466	45.0546103196365	47.6485771108948	57.3774291028022	51.4858729694127	60.8441492705226	40.281111684715	71.944124079894
ADD1	63.2889281762932	74.3401070274002	60.7519358163909	100.410500929904	80.906371809077	114.927837510987	80.56222336943	81.6663030096094
L2HGDH	12.1709477262102	46.1809755776274	38.1188616887159	21.5165359135508	3.67756235495805	4.50697402003871	23.4973151494171	18.4721399664593
TXNDC16	7.30256863572614	14.6427483538819	7.14728656663422	9.56290485046704	0	11.2674350500968	0	10.6943968226869
RTRAF	77.8940654477455	67.5819154794548	58.3695069608462	98.0197747172871	40.4531859045385	69.8580973106001	83.9189826764895	61.249727257207
NID2	4.86837909048409	16.8954788698637	11.9121442777237	14.3443572757006	18.3878117747902	36.0557921603097	43.6378709917746	26.2498831102316
GMCL1	75.4598759025035	137.416561474891	113.165370638375	57.3774291028022	77.228809454119	36.0557921603097	107.416297825907	69.0274704009794
SF3B2	129.012045897829	88.9828553812821	98.8707975051068	157.787930032706	125.037120068574	123.941785551065	137.627131589443	190.554707022422
KLHL42	138.748804078797	114.889256315073	83.3850099440659	131.489941693922	128.714682423532	96.8999414308323	104.059538518847	91.3884819393248
GNAS	1134.33232808279	489.968887226047	680.183438258024	1030.40299763782	492.793355564378	840.55065473722	449.805747145984	727.218983942712
DNM1L	116.841098171618	97.9937774452094	146.519374616002	126.708489268688	84.5839341640351	119.434811531026	57.0649082200129	88.4718282604101
PTHLH	65.7231177215353	0	1.19121442777237	181.695192158874	3.67756235495805	20.2813830901742	3.35675930705958	0.97221789297154
ERGIC2	177.695836802669	153.185675086764	151.284232327091	148.225025182239	143.424931843364	146.476655651258	140.983890896502	149.721555517617
TFAP2C	24.3418954524205	48.4337060936092	39.3100761164882	0	0	6.76046103005807	13.4270372282383	4.8610894648577
AURKA	0	4.50546103196365	9.52971542217897	11.9536310630838	7.35512470991609	15.7744090701355	3.35675930705958	0
PIR	2.43418954524205	3.37909577397274	5.95607213886185	4.78145242523352	3.67756235495805	0	3.35675930705958	12.63883260863
AAMDC	26.7760849976625	11.2636525799091	16.6770019888132	21.5165359135508	18.3878117747902	29.2953311302516	10.0702779211787	38.8887157188616
RFX2	9.73675818096819	3.37909577397274	2.38242885554474	4.78145242523352	7.35512470991609	4.50697402003871	0	1.94443578594308
METTL2A	21.9077059071784	23.6536704178092	27.3979318387645	14.3443572757006	7.35512470991609	13.5209220601161	10.0702779211787	17.4999220734877
SULT2B1	4.86837909048409	6.75819154794547	9.52971542217897	4.78145242523352	0	2.25348701001936	0	10.6943968226869
ALG6	12.1709477262102	6.75819154794547	7.14728656663422	7.17217863785028	11.0326870648741	2.25348701001936	3.35675930705958	3.88887157188616
CNOT3	12.1709477262102	9.0109220639273	11.9121442777237	2.39072621261676	33.0980611946224	2.25348701001936	10.0702779211787	4.8610894648577
PTPN4	24.3418954524205	25.906400933791	38.1188616887159	31.0794407640179	18.3878117747902	20.2813830901742	20.1405558423575	22.3610115383454
DDX18	92.4992027191978	154.312040344755	123.886300488327	102.801227142521	73.5512470991609	108.167376480929	110.773057132966	152.638209196532
KHSRP	53.552169995325	102.499238477173	102.444440788424	105.191953355137	80.906371809077	105.91388947091	77.2054640623704	107.916186119841
GNA11	53.552169995325	97.9937774452094	109.591727355058	114.754858205604	36.7756235495805	112.674350500968	93.9892605976683	80.6940851166378
ASAP3	34.0786536333887	9.0109220639273	8.33850099440659	0	0	6.76046103005807	3.35675930705958	8.74996103674386
EDEM2	2.43418954524205	4.50546103196365	4.76485771108948	7.17217863785028	18.3878117747902	11.2674350500968	6.71351861411916	3.88887157188616
DNMT3B	2.43418954524205	5.63182628995456	1.19121442777237	2.39072621261676	0	0	0	0.97221789297154
TPX2	2.43418954524205	0	3.57364328331711	7.17217863785028	11.0326870648741	9.01394804007743	6.71351861411916	2.91665367891462
FER1L4	2.43418954524205	1.12636525799091	2.38242885554474	0	3.67756235495805	0	3.35675930705958	1.94443578594308
PDRG1	90.0650131739558	51.812801867582	53.6046492497567	98.0197747172871	29.4204988396644	40.5627661803484	16.7837965352979	16.5277041805162
EPB41L1	48.6837909048409	67.5819154794548	45.2661482553501	83.6754174415866	99.2941835838673	67.6046103005807	53.7081489129533	57.3608556853209
SLC15A1	34.0786536333887	6.75819154794547	3.57364328331711	33.4701669766346	11.0326870648741	0	0	8.74996103674386
DOCK9	43.8154118143569	43.9282450616456	36.9276472609435	19.1258097009341	36.7756235495805	20.2813830901742	77.2054640623704	80.6940851166378
ANKRD10	48.6837909048409	74.3401070274002	44.0749338275777	43.0330718271017	36.7756235495805	45.0697402003871	46.9946302988341	42.7775872907478
TGDS	12.1709477262102	11.2636525799091	8.33850099440659	9.56290485046704	3.67756235495805	9.01394804007743	3.35675930705958	11.6666147156585
DOCK3	21.9077059071784	15.7691136118728	14.2945731332684	14.3443572757006	7.35512470991609	13.5209220601161	0	15.5554862875446
C3orf18	4.86837909048409	51.812801867582	29.7803606943093	7.17217863785028	11.0326870648741	9.01394804007743	10.0702779211787	10.6943968226869
COQ9	19.4735163619364	110.383795283109	65.5167935274804	45.4237980397184	36.7756235495805	27.0418441202323	16.7837965352979	36.9442799329185
KIF9	38.9470327238728	40.5491492876728	41.692504972033	45.4237980397184	36.7756235495805	13.5209220601161	26.8540744564767	27.2221010032031
ARHGAP28	24.3418954524205	0	1.19121442777237	7.17217863785028	7.35512470991609	9.01394804007743	57.0649082200129	47.6386767556055
CRLS1	41.3812222691148	59.6973586735184	71.4728656663422	45.4237980397184	55.1634353243707	47.3232272104065	20.1405558423575	45.6942409696624
PPP1R13B	12.1709477262102	18.0218441278546	15.4857875610408	19.1258097009341	7.35512470991609	9.01394804007743	6.71351861411916	5.83330735782924
ATRN	53.552169995325	40.5491492876728	46.4573626831225	54.9867028901855	73.5512470991609	27.0418441202323	33.5675930705958	28.1943188961747
SMOX	38.9470327238728	9.0109220639273	10.7209298499513	26.2979883387843	0	6.76046103005807	3.35675930705958	9.7221789297154
FKBP1A	85.1966340834717	70.9610112534275	76.2377233774317	69.331060165886	158.135181263196	128.448759571103	63.778426834132	79.7218672236663
NSFL1C	19.4735163619364	52.9391671255729	33.3540039776264	43.0330718271017	36.7756235495805	33.8023051502904	26.8540744564767	23.333229431317
SLC4A11	4.86837909048409	1.12636525799091	0	4.78145242523352	7.35512470991609	33.8023051502904	13.4270372282383	8.74996103674386
DNAAF9	9.73675818096819	15.7691136118728	7.14728656663422	14.3443572757006	25.7429364847063	11.2674350500968	10.0702779211787	12.63883260863
ZNF343	0	1.12636525799091	1.19121442777237	0	0	0	0	3.88887157188616
EBF4	4.86837909048409	3.37909577397274	8.33850099440659	7.17217863785028	3.67756235495805	2.25348701001936	3.35675930705958	11.6666147156585
CPXM1	0	0	0	0	0	0	3.35675930705958	1.94443578594308
MAVS	97.3675818096819	105.878334251146	153.666661182636	157.787930032706	110.326870648741	117.181324521007	137.627131589443	131.249415551158
LZTS3	12.1709477262102	15.7691136118728	10.7209298499513	16.7350834883173	11.0326870648741	4.50697402003871	13.4270372282383	34.9998441469754
XRN2	204.471921800332	269.201296659828	265.640817393239	227.118990198592	250.074240137147	265.911467182284	238.32991080123	245.9711269218
KIZ	14.6051372714523	12.3900178379	11.9121442777237	31.0794407640179	14.7102494198322	6.76046103005807	0	4.8610894648577
DYNLL1	172.827457712185	113.762891057082	110.78294178283	143.443572757006	99.2941835838673	214.081265951839	157.7676874318	149.721555517617
TESC	34.0786536333887	1.12636525799091	1.19121442777237	0	0	0	0	0
SNX5	221.511248617026	193.734824374437	194.167951726896	200.821001859808	158.135181263196	175.77198678151	164.481206045919	159.443734447333
RPL6	114.406908626376	123.900178379	115.54779949392	143.443572757006	125.037120068574	72.1115843206194	164.481206045919	83.6107387955525
MAPKAPK5	48.6837909048409	46.1809755776274	41.692504972033	31.0794407640179	36.7756235495805	29.2953311302516	43.6378709917746	44.7220230766908
P2RX7	2.43418954524205	5.63182628995456	3.57364328331711	2.39072621261676	0	2.25348701001936	3.35675930705958	0.97221789297154
ESF1	155.788130895491	162.196597150691	133.416015910506	172.132287308407	161.812743618154	137.462707611181	174.551483967098	150.693773410589
RBBP9	21.9077059071784	22.5273051598182	25.0155029832198	33.4701669766346	29.4204988396644	20.2813830901742	16.7837965352979	10.6943968226869
ANAPC5	107.10433999065	149.806579312791	154.857875610408	100.410500929904	95.6166212289092	130.702246581123	97.3460199047279	157.49929866139
SLC23A2	31.6444640881466	38.296418771691	35.7364328331711	50.2052504649519	58.8409976793288	65.3511232905613	33.5675930705958	22.3610115383454
SLC8B1	14.6051372714523	14.6427483538819	13.1033587054961	7.17217863785028	3.67756235495805	4.50697402003871	16.7837965352979	9.7221789297154
TMEM230	53.552169995325	97.9937774452094	98.8707975051068	71.7217863785028	51.4858729694127	81.1255323606968	70.4919454482512	55.4164198993778
DZANK1	4.86837909048409	10.1372873219182	4.76485771108948	7.17217863785028	14.7102494198322	4.50697402003871	10.0702779211787	0.97221789297154
KDM2B	34.0786536333887	22.5273051598182	39.3100761164882	31.0794407640179	36.7756235495805	33.8023051502904	10.0702779211787	20.4165757524023
TASP1	24.3418954524205	15.7691136118728	15.4857875610408	38.2516194018681	18.3878117747902	24.7883571102129	10.0702779211787	22.3610115383454
OAS1	2.43418954524205	0	4.76485771108948	2.39072621261676	0	6.76046103005807	0	2.91665367891462
GCN1	148.485562259765	191.482093858455	153.666661182636	105.191953355137	202.265929522693	178.025473791529	114.129816440026	137.082722908987
RPLP0	311.576261790982	224.146686340192	189.403094015807	143.443572757006	404.531859045385	412.388122833542	325.605652784779	259.582177423401
PXN	58.4205490858091	49.5600713516002	48.8397915386672	45.4237980397184	136.069807133448	119.434811531026	80.56222336943	85.5551745814955
SIRT4	9.73675818096819	7.88455680593639	7.14728656663422	9.56290485046704	0	2.25348701001936	6.71351861411916	6.80552525080078
KIF16B	109.538529535892	128.405639410964	152.475446754863	138.662120331772	62.5185600342868	15.7744090701355	16.7837965352979	34.9998441469754
TRMT6	26.7760849976625	52.9391671255729	36.9276472609435	40.6423456144849	36.7756235495805	72.1115843206194	36.9243523776554	84.582956688524
CHGB	116.841098171618	0	0	0	3.67756235495805	2.25348701001936	0	0.97221789297154
PEBP1	6404.35269353183	3429.78221058233	3758.28151962183	3385.26831706533	2669.91026969954	2726.71928212342	2275.8828101864	2593.87733844807
BRAP	26.7760849976625	42.8018798036547	42.8837193998053	35.8608931892514	29.4204988396644	42.8162531903678	23.4973151494171	25.27766521726
ERP29	460.061824050747	495.600713516001	499.118845236623	279.714966876161	378.788922560679	628.722875795401	543.795007743652	713.607933441111
FUS	119.27528771686	177.965710762564	195.359166154669	193.648823221957	117.681995358658	137.462707611181	117.486575747085	211.943500667796
IGBP1	75.4598759025035	93.4883164132457	67.8992223830251	105.191953355137	73.5512470991609	90.1394804007743	77.2054640623704	69.0274704009794
FXYD5	0	3.37909577397274	2.38242885554474	0	3.67756235495805	33.8023051502904	6.71351861411916	8.74996103674386
ZNF302	48.6837909048409	64.202819705482	33.3540039776264	33.4701669766346	14.7102494198322	31.548818140271	40.281111684715	49.5831125415485
GRAMD1A	14.6051372714523	15.7691136118728	16.6770019888132	21.5165359135508	22.0653741297483	38.3092791703291	16.7837965352979	16.5277041805162
HEPH	0	0	2.38242885554474	0	14.7102494198322	18.0278960801549	3.35675930705958	5.83330735782924
CDIP1	2.43418954524205	15.7691136118728	8.33850099440659	14.3443572757006	7.35512470991609	20.2813830901742	6.71351861411916	11.6666147156585
GANAB	209.340300890816	157.691136118728	152.475446754863	95.6290485046704	132.39224477849	171.265012761471	359.173245855375	245.9711269218
GMIP	9.73675818096819	0	4.76485771108948	4.78145242523352	11.0326870648741	4.50697402003871	0	3.88887157188616
RBM41	119.27528771686	75.4664722853911	103.635655216196	78.893965016353	44.1307482594966	27.0418441202323	57.0649082200129	60.2775093642355
BIRC5	0	1.12636525799091	0	0	0	6.76046103005807	3.35675930705958	0.97221789297154
MLF2	70.5914968120194	119.394717347037	110.78294178283	74.1125125911195	150.78005655328	159.997577711374	110.773057132966	91.3884819393248
OTUB2	0	2.25273051598182	4.76485771108948	9.56290485046704	0	0	0	1.94443578594308
DDX24	318.878830426708	498.979809289974	520.560704936526	346.65530082943	353.045986075973	349.290486553	288.681300407124	484.164510699827
ZBTB25	31.6444640881466	22.5273051598182	25.0155029832198	31.0794407640179	7.35512470991609	0	6.71351861411916	17.4999220734877
NECAP1	70.5914968120194	103.625603735164	71.4728656663422	57.3774291028022	69.8736847442029	81.1255323606968	33.5675930705958	83.6107387955525
ARHGAP4	4.86837909048409	1.12636525799091	8.33850099440659	14.3443572757006	29.4204988396644	2.25348701001936	0	1.94443578594308
DHX32	7.30256863572614	21.4009399018273	21.4418596999027	7.17217863785028	18.3878117747902	20.2813830901742	16.7837965352979	21.3887936453739
RCOR1	38.9470327238728	57.4446281575365	61.9431502441633	69.331060165886	55.1634353243707	33.8023051502904	16.7837965352979	53.4719841134347
GPATCH2L	77.8940654477455	88.9828553812821	88.1498676551554	117.145584418221	84.5839341640351	40.5627661803484	110.773057132966	49.5831125415485
LTBP4	14.6051372714523	4.50546103196365	10.7209298499513	9.56290485046704	14.7102494198322	6.76046103005807	10.0702779211787	12.63883260863
BLVRB	29.2102745429046	47.3073408356183	55.9870781053014	23.9072621261676	14.7102494198322	24.7883571102129	13.4270372282383	33.0554083610324
SLC9A1	12.1709477262102	11.2636525799091	11.9121442777237	2.39072621261676	0	9.01394804007743	3.35675930705958	6.80552525080078
SPTLC1	7.30256863572614	10.1372873219182	20.2506452721303	19.1258097009341	18.3878117747902	20.2813830901742	16.7837965352979	6.80552525080078
PAPOLA	236.116385888479	362.689613073074	372.850115892752	253.416978537376	250.074240137147	189.292908841626	288.681300407124	183.749181771621
CCNK	19.4735163619364	36.0436882557092	14.2945731332684	28.6887145514011	25.7429364847063	20.2813830901742	50.3513896058937	17.4999220734877
PCBP4	36.5128431786307	24.7800356758001	44.0749338275777	28.6887145514011	22.0653741297483	40.5627661803484	13.4270372282383	41.8053693977762
RGS1	9.73675818096819	0	0	19.1258097009341	0	0	0	0
YPEL3	48.6837909048409	49.5600713516002	54.795863677529	50.2052504649519	18.3878117747902	45.0697402003871	46.9946302988341	64.1663809361217
MRPS33	121.709477262102	182.471171794528	166.770019888132	131.489941693922	125.037120068574	74.3650713306388	110.773057132966	58.3330735782924
NDUFB2	131.446235443071	264.695835627864	245.390172121108	153.006477607473	242.719115427231	173.51849977149	174.551483967098	142.916030266816
NUDC	21.9077059071784	42.8018798036547	35.7364328331711	45.4237980397184	25.7429364847063	18.0278960801549	33.5675930705958	40.8331515048047
MAEA	77.8940654477455	86.7301248653003	79.8113666607488	43.0330718271017	80.906371809077	83.3790193707162	43.6378709917746	60.2775093642355
ICAM1	0	4.50546103196365	3.57364328331711	0	11.0326870648741	18.0278960801549	0	16.5277041805162
STRN4	19.4735163619364	27.0327661917819	21.4418596999027	31.0794407640179	7.35512470991609	6.76046103005807	13.4270372282383	19.4443578594308
IRAK3	2.43418954524205	4.50546103196365	3.57364328331711	0	0	11.2674350500968	3.35675930705958	3.88887157188616
LYZ	12.1709477262102	42.8018798036547	81.0025810885212	19.1258097009341	0	0	0	0
MUL1	2.43418954524205	21.4009399018273	9.52971542217897	2.39072621261676	14.7102494198322	2.25348701001936	3.35675930705958	11.6666147156585
TFAP4	2.43418954524205	5.63182628995456	3.57364328331711	2.39072621261676	7.35512470991609	0	0	0
PDCD7	41.3812222691148	30.4118619657546	32.162789549854	47.8145242523352	36.7756235495805	49.5767142204258	53.7081489129533	30.1387546821177
SPG21	55.9863595405671	37.1700535137001	50.0310059664396	35.8608931892514	47.8083106144546	40.5627661803484	83.9189826764895	56.3886377923493
DNAJB11	75.4598759025035	116.015621573064	75.0465089496594	81.2846912289698	84.5839341640351	150.983629671297	127.556853668264	113.74949347767
P3H2	43.8154118143569	0	1.19121442777237	4.78145242523352	0	6.76046103005807	6.71351861411916	3.88887157188616
CHRD	0	0	4.76485771108948	2.39072621261676	0	0	0	1.94443578594308
RAB11FIP3	14.6051372714523	11.2636525799091	19.0594308443579	2.39072621261676	11.0326870648741	11.2674350500968	23.4973151494171	2.91665367891462
GNPTG	104.670150445408	105.878334251146	101.253226360652	47.8145242523352	69.8736847442029	96.8999414308323	46.9946302988341	86.5273924744671
ZNF268	17.0393268166943	33.7909577397274	25.0155029832198	43.0330718271017	7.35512470991609	13.5209220601161	20.1405558423575	19.4443578594308
GOLGA3	65.7231177215353	63.0764544474911	78.6201522329765	40.6423456144849	73.5512470991609	110.420863490948	73.8487047553108	71.944124079894
PABPC4	163.090699531217	125.026543636991	92.9147253662449	88.4568698668201	150.78005655328	191.546395851645	174.551483967098	153.610427089503
CD209	9.73675818096819	0	2.38242885554474	0	0	0	0	0
CERS4	2.43418954524205	3.37909577397274	4.76485771108948	0	0	0	6.71351861411916	1.94443578594308
MCOLN1	2.43418954524205	18.0218441278546	7.14728656663422	2.39072621261676	14.7102494198322	15.7744090701355	20.1405558423575	11.6666147156585
USP48	182.564215893154	175.712980246582	145.328160188229	50.2052504649519	136.069807133448	114.927837510987	140.983890896502	174.999220734877
EFNB1	34.0786536333887	24.7800356758001	30.9715751220816	33.4701669766346	18.3878117747902	6.76046103005807	23.4973151494171	27.2221010032031
PDPR	19.4735163619364	97.9937774452094	100.062011932879	14.3443572757006	22.0653741297483	31.548818140271	43.6378709917746	34.9998441469754
AARS1	48.6837909048409	92.3619511552548	91.7235109384725	57.3774291028022	77.228809454119	49.5767142204258	57.0649082200129	72.9163419728655
GLG1	141.182993624039	145.301118280828	171.534877599221	119.536310630838	194.910804812777	137.462707611181	114.129816440026	144.860466052759
KIF4A	0	1.12636525799091	1.19121442777237	0	3.67756235495805	0	0	0
TNRC6A	177.695836802669	203.872111696355	158.431518893725	286.887145514011	132.39224477849	112.674350500968	151.054168817681	143.888248159788
PLEKHG2	0	0	2.38242885554474	11.9536310630838	11.0326870648741	4.50697402003871	0	8.74996103674386
DLL3	2.43418954524205	4.50546103196365	7.14728656663422	11.9536310630838	0	6.76046103005807	0	2.91665367891462
NAT14	7.30256863572614	3.37909577397274	10.7209298499513	4.78145242523352	11.0326870648741	2.25348701001936	0	6.80552525080078
PITPNM2	9.73675818096819	7.88455680593639	11.9121442777237	7.17217863785028	7.35512470991609	6.76046103005807	6.71351861411916	17.4999220734877
EXOC1	55.9863595405671	69.8346459954366	91.7235109384725	66.9403339532692	62.5185600342868	49.5767142204258	53.7081489129533	55.4164198993778
RBM27	38.9470327238728	69.8346459954366	42.8837193998053	66.9403339532692	99.2941835838673	56.3371752504839	40.281111684715	34.9998441469754
OSBPL8	94.9333922644398	112.636525799091	125.077514916099	100.410500929904	176.522993037986	216.334752961858	87.2757419835491	111.805057691727
DTX2	17.0393268166943	13.5163830958909	15.4857875610408	2.39072621261676	11.0326870648741	9.01394804007743	16.7837965352979	19.4443578594308
PUS7	19.4735163619364	11.2636525799091	5.95607213886185	2.39072621261676	11.0326870648741	9.01394804007743	20.1405558423575	9.7221789297154
NRCAM	2.43418954524205	38.296418771691	72.6640800941146	14.3443572757006	36.7756235495805	29.2953311302516	23.4973151494171	13.6110505016016
LAMB1	12.1709477262102	16.8954788698637	17.8682164165856	14.3443572757006	117.681995358658	162.251064721394	140.983890896502	106.943968226869
SLC26A4	19.4735163619364	3.37909577397274	8.33850099440659	9.56290485046704	0	0	53.7081489129533	29.1665367891462
DLD	94.9333922644398	217.388494792246	217.992240282344	107.582679567754	99.2941835838673	87.8859933907549	97.3460199047279	82.6385209025809
WDR7	24.3418954524205	23.6536704178092	19.0594308443579	14.3443572757006	29.4204988396644	13.5209220601161	30.2108337635362	26.2498831102316
TXNL1	60.8547386310512	27.0327661917819	40.5012905442606	59.768155315419	66.1961223892448	63.097636280542	70.4919454482512	59.3052914712639
ABCC6	4.86837909048409	3.37909577397274	2.38242885554474	2.39072621261676	0	0	0	0
CMTM6	133.880424988313	188.102998084482	222.757097993433	98.0197747172871	187.55568010286	227.602188011955	181.265002581217	159.443734447333
ITGA6	53.552169995325	101.372873219182	106.018084071741	62.1588815280357	132.39224477849	49.5767142204258	70.4919454482512	30.1387546821177
RAPGEF4	4.86837909048409	2.25273051598182	1.19121442777237	0	3.67756235495805	0	0	1.94443578594308
MAP3K20	131.446235443071	55.1918976415547	67.8992223830251	253.416978537376	165.490305973112	144.223168641239	312.178615556541	266.387702674202
FH	63.2889281762932	129.532004668955	109.591727355058	52.5959766775687	55.1634353243707	54.0836882404646	36.9243523776554	62.2219451501786
SEL1L3	121.709477262102	215.135764276264	254.919887543287	167.350834883173	437.629920240008	180.278960801549	426.308431996567	246.943344814771
TF	2.43418954524205	0	0	0	0	2.25348701001936	0	0
CDV3	165.524889076459	246.67399150001	340.687326342898	210.383906710275	209.621054232609	272.671928212342	177.908243274158	219.721243811568
ALKBH5	75.4598759025035	58.5709934155274	91.7235109384725	54.9867028901855	73.5512470991609	63.097636280542	73.8487047553108	92.3606998322963
NLRP1	29.2102745429046	18.0218441278546	16.6770019888132	47.8145242523352	25.7429364847063	20.2813830901742	33.5675930705958	25.27766521726
PITPNM3	2.43418954524205	0	0	0	3.67756235495805	0	0	0.97221789297154
SPAG7	129.012045897829	359.310517299101	295.421178087548	174.523013521023	172.845430683028	187.039421831607	245.043429415349	149.721555517617
ORC6	4.86837909048409	10.1372873219182	4.76485771108948	0	11.0326870648741	11.2674350500968	0	4.8610894648577
ZFHX4	9.73675818096819	0	0	0	25.7429364847063	13.5209220601161	0	11.6666147156585
ZC3HC1	7.30256863572614	14.6427483538819	17.8682164165856	9.56290485046704	0	22.5348701001936	0	14.5832683945731
ESR1	0	1.12636525799091	1.19121442777237	0	0	6.76046103005807	0	0.97221789297154
RGS17	2.43418954524205	0	0	0	3.67756235495805	0	0	0
ANGPT2	0	0	1.19121442777237	0	0	9.01394804007743	0	3.88887157188616
TMEM101	26.7760849976625	39.4227840296819	29.7803606943093	38.2516194018681	33.0980611946224	27.0418441202323	40.281111684715	34.9998441469754
CD200	206.906111345574	0	0	83.6754174415866	125.037120068574	83.3790193707162	251.756948029469	200.276885952137
CCDC80	146.051372714523	3.37909577397274	8.33850099440659	26.2979883387843	51.4858729694127	522.808986324491	147.697409510622	664.024820899562
PSME1	114.406908626376	145.301118280828	156.049090038181	157.787930032706	194.910804812777	135.209220601161	164.481206045919	111.805057691727
PPP2R3C	38.9470327238728	18.0218441278546	30.9715751220816	35.8608931892514	14.7102494198322	45.0697402003871	30.2108337635362	42.7775872907478
HAUS4	43.8154118143569	25.906400933791	14.2945731332684	50.2052504649519	33.0980611946224	27.0418441202323	10.0702779211787	18.4721399664593
JPH4	2.43418954524205	0	0	0	3.67756235495805	0	6.71351861411916	0.97221789297154
SLC7A8	856.834719925201	720.873765114184	698.051654674609	827.191269565399	364.078673140847	367.318382633155	154.410928124741	258.60995953043
OSGEP	21.9077059071784	27.0327661917819	19.0594308443579	31.0794407640179	3.67756235495805	9.01394804007743	6.71351861411916	14.5832683945731
SLC22A17	12.1709477262102	12.3900178379	11.9121442777237	14.3443572757006	22.0653741297483	13.5209220601161	33.5675930705958	18.4721399664593
SCFD1	75.4598759025035	77.719202801373	91.7235109384725	47.8145242523352	84.5839341640351	87.8859933907549	73.8487047553108	98.1940071901256
G2E3	34.0786536333887	60.8237239315093	35.7364328331711	50.2052504649519	40.4531859045385	24.7883571102129	40.281111684715	31.1109725750893
HECTD1	348.089104969613	280.464949239737	320.436681070768	394.469825081765	220.653741297483	216.334752961858	302.108337635362	222.637897490483
HNRNPC	146.051372714523	127.279274152973	147.710589043774	162.56938245794	117.681995358658	157.744090701355	204.762317730634	198.332450166194
SUPT16H	240.984764978963	204.998476954346	229.904384560068	277.324240663544	161.812743618154	148.730142661278	255.113707336528	238.193383778027
TOX4	126.577856352586	153.185675086764	114.356585066148	88.4568698668201	58.8409976793288	137.462707611181	93.9892605976683	130.277197658186
GEMIN2	2.43418954524205	3.37909577397274	1.19121442777237	9.56290485046704	11.0326870648741	4.50697402003871	3.35675930705958	2.91665367891462
TINF2	243.418954524205	578.951742607329	294.229963659776	451.847254184567	257.429364847063	135.209220601161	285.324541100064	119.582800835499
SEMA6A	4.86837909048409	10.1372873219182	1.19121442777237	4.78145242523352	7.35512470991609	0	6.71351861411916	4.8610894648577
TRPM7	499.00885677462	180.218441278546	207.271310432392	382.516194018681	125.037120068574	117.181324521007	204.762317730634	272.221010032031
TYRO3	0	0	0	0	3.67756235495805	2.25348701001936	0	2.91665367891462
WDR76	4.86837909048409	0	0	2.39072621261676	0	0	0	0.97221789297154
SNAP23	90.0650131739558	28.1591314497728	28.5891462665369	45.4237980397184	36.7756235495805	45.0697402003871	46.9946302988341	38.8887157188616
TBX15	0	2.25273051598182	1.19121442777237	0	0	4.50697402003871	6.71351861411916	3.88887157188616
PHGDH	104.670150445408	60.8237239315093	28.5891462665369	107.582679567754	69.8736847442029	33.8023051502904	16.7837965352979	37.9164978258901
COL9A3	2.43418954524205	0	0	0	7.35512470991609	0	0	4.8610894648577
EZR	649.928608579627	389.722379264856	630.152432291584	903.694508369135	330.980611946224	297.460285322555	335.675930705958	374.303888794043
MYL6	520.916562681798	345.79413420321	425.263550714736	530.74121920092	525.891416759001	829.283219687123	365.886764469494	414.164822405876
AGO1	121.709477262102	55.1918976415547	81.0025810885212	35.8608931892514	36.7756235495805	22.5348701001936	50.3513896058937	59.3052914712639
CLSPN	2.43418954524205	2.25273051598182	3.57364328331711	0	22.0653741297483	2.25348701001936	0	0.97221789297154
RFFL	9.73675818096819	27.0327661917819	11.9121442777237	7.17217863785028	11.0326870648741	15.7744090701355	13.4270372282383	21.3887936453739
UNC13D	0	1.12636525799091	2.38242885554474	0	0	0	0	3.88887157188616
MFSD11	24.3418954524205	42.8018798036547	53.6046492497567	19.1258097009341	44.1307482594966	42.8162531903678	30.2108337635362	24.3054473242885
DPYSL2	46.2496013595989	39.4227840296819	32.162789549854	14.3443572757006	132.39224477849	452.950889013891	127.556853668264	183.749181771621
TGFB2	2.43418954524205	1.12636525799091	1.19121442777237	0	25.7429364847063	72.1115843206194	57.0649082200129	28.1943188961747
GPATCH2	68.1573072667773	58.5709934155274	51.2222203942119	62.1588815280357	77.228809454119	15.7744090701355	36.9243523776554	42.7775872907478
NUP50	43.8154118143569	37.1700535137001	41.692504972033	35.8608931892514	11.0326870648741	45.0697402003871	26.8540744564767	16.5277041805162
COMT	104.670150445408	74.3401070274002	53.6046492497567	38.2516194018681	84.5839341640351	159.997577711374	77.2054640623704	128.332761872243
ADA2	0	5.63182628995456	3.57364328331711	0	0	15.7744090701355	20.1405558423575	8.74996103674386
ECHDC1	38.9470327238728	15.7691136118728	32.162789549854	28.6887145514011	14.7102494198322	36.0557921603097	36.9243523776554	25.27766521726
LRRFIP2	87.6308236287137	107.004699509137	150.093017899319	322.748038703262	69.8736847442029	114.927837510987	70.4919454482512	207.082411202938
SEC22C	41.3812222691148	111.5101605411	82.1937955162936	86.0661436542033	91.9390588739512	83.3790193707162	53.7081489129533	64.1663809361217
XYLB	2.43418954524205	0	0	9.56290485046704	0	6.76046103005807	0	4.8610894648577
HDAC6	55.9863595405671	55.1918976415547	53.6046492497567	38.2516194018681	11.0326870648741	31.548818140271	23.4973151494171	49.5831125415485
CDC6	4.86837909048409	2.25273051598182	2.38242885554474	0	14.7102494198322	15.7744090701355	3.35675930705958	1.94443578594308
UPRT	7.30256863572614	12.3900178379	14.2945731332684	11.9536310630838	7.35512470991609	11.2674350500968	36.9243523776554	11.6666147156585
CDC23	43.8154118143569	27.0327661917819	21.4418596999027	14.3443572757006	58.8409976793288	22.5348701001936	30.2108337635362	11.6666147156585
AAAS	2.43418954524205	20.2745746438364	17.8682164165856	14.3443572757006	18.3878117747902	2.25348701001936	13.4270372282383	17.4999220734877
CBX5	311.576261790982	252.305817789964	384.762260170476	344.264574616813	176.522993037986	139.7161946212	322.24889347772	313.054161536836
FMO2	7.30256863572614	2.25273051598182	2.38242885554474	2.39072621261676	3.67756235495805	0	3.35675930705958	8.74996103674386
SUCO	119.27528771686	87.8564901232912	109.591727355058	129.099215481305	88.2614965189931	99.1534284408517	97.3460199047279	98.1940071901256
MSH2	21.9077059071784	38.296418771691	22.633074127675	35.8608931892514	47.8083106144546	20.2813830901742	16.7837965352979	11.6666147156585
MAP3K1	73.0256863572614	79.9719333173548	67.8992223830251	64.5496077406525	51.4858729694127	47.3232272104065	60.4216675270725	33.0554083610324
DHPS	21.9077059071784	7.88455680593639	13.1033587054961	19.1258097009341	0	6.76046103005807	20.1405558423575	27.2221010032031
HOOK2	48.6837909048409	127.279274152973	66.7080079552528	86.0661436542033	80.906371809077	108.167376480929	43.6378709917746	71.944124079894
NXPE1	2.43418954524205	1.12636525799091	1.19121442777237	0	0	0	0	0
ARCN1	109.538529535892	64.202819705482	59.5607213886185	76.5032388037363	73.5512470991609	153.237116681316	83.9189826764895	121.527236621443
EPB41L4B	41.3812222691148	13.5163830958909	22.633074127675	26.2979883387843	14.7102494198322	4.50697402003871	10.0702779211787	8.74996103674386
TMEM38B	36.5128431786307	50.6864366095911	41.692504972033	26.2979883387843	25.7429364847063	40.5627661803484	33.5675930705958	19.4443578594308
PSMD5	26.7760849976625	1.12636525799091	1.19121442777237	7.17217863785028	11.0326870648741	13.5209220601161	13.4270372282383	21.3887936453739
PTGS1	7.30256863572614	2.25273051598182	2.38242885554474	4.78145242523352	14.7102494198322	29.2953311302516	20.1405558423575	32.0831904680608
NUP188	17.0393268166943	15.7691136118728	13.1033587054961	16.7350834883173	11.0326870648741	24.7883571102129	26.8540744564767	16.5277041805162
CRAT	60.8547386310512	70.9610112534275	41.692504972033	74.1125125911195	62.5185600342868	78.8720453506775	30.2108337635362	50.5553304345201
SH2D3C	2.43418954524205	1.12636525799091	1.19121442777237	2.39072621261676	0	0	0	1.94443578594308
NANS	14.6051372714523	19.1482093858455	19.0594308443579	14.3443572757006	22.0653741297483	27.0418441202323	20.1405558423575	20.4165757524023
TBC1D2	4.86837909048409	3.37909577397274	4.76485771108948	0	0	13.5209220601161	3.35675930705958	13.6110505016016
WHRN	2.43418954524205	9.0109220639273	2.38242885554474	9.56290485046704	3.67756235495805	9.01394804007743	0	6.80552525080078
CWF19L1	14.6051372714523	14.6427483538819	13.1033587054961	19.1258097009341	40.4531859045385	9.01394804007743	10.0702779211787	9.7221789297154
SEMA4G	0	1.12636525799091	0	2.39072621261676	0	0	3.35675930705958	1.94443578594308
BTAF1	43.8154118143569	66.4555502214638	57.1782925330738	54.9867028901855	22.0653741297483	29.2953311302516	53.7081489129533	50.5553304345201
IKZF5	21.9077059071784	23.6536704178092	21.4418596999027	23.9072621261676	18.3878117747902	18.0278960801549	16.7837965352979	24.3054473242885
BLNK	38.9470327238728	10.1372873219182	21.4418596999027	2.39072621261676	0	4.50697402003871	10.0702779211787	22.3610115383454
SORBS1	104.670150445408	3.37909577397274	1.19121442777237	155.397203820089	33.0980611946224	27.0418441202323	13.4270372282383	20.4165757524023
CRTAC1	0	0	3.57364328331711	0	0	13.5209220601161	0	0
BAMBI	2.43418954524205	4.50546103196365	8.33850099440659	23.9072621261676	18.3878117747902	15.7744090701355	3.35675930705958	21.3887936453739
IL11	0	0	0	0	0	0	3.35675930705958	2.91665367891462
WAC	216.642869526542	193.734824374437	270.405675104328	334.701669766346	205.943491877651	175.77198678151	204.762317730634	239.165601670999
CREM	46.2496013595989	16.8954788698637	14.2945731332684	26.2979883387843	22.0653741297483	4.50697402003871	20.1405558423575	24.3054473242885
NUBP2	9.73675818096819	23.6536704178092	16.6770019888132	26.2979883387843	22.0653741297483	20.2813830901742	13.4270372282383	14.5832683945731
HIVEP1	38.9470327238728	20.2745746438364	29.7803606943093	38.2516194018681	11.0326870648741	33.8023051502904	30.2108337635362	35.972062039947
FKBP5	184.998405438396	13.5163830958909	4.76485771108948	81.2846912289698	29.4204988396644	11.2674350500968	20.1405558423575	23.333229431317
SRPK1	34.0786536333887	76.592837543382	47.6485771108948	33.4701669766346	62.5185600342868	54.0836882404646	53.7081489129533	28.1943188961747
BRPF3	36.5128431786307	13.5163830958909	47.6485771108948	19.1258097009341	7.35512470991609	33.8023051502904	26.8540744564767	35.972062039947
MRPS18A	14.6051372714523	19.1482093858455	22.633074127675	4.78145242523352	25.7429364847063	4.50697402003871	0	18.4721399664593
TMEM14A	24.3418954524205	34.9173229977183	46.4573626831225	38.2516194018681	18.3878117747902	42.8162531903678	30.2108337635362	30.1387546821177
EFHC1	24.3418954524205	63.0764544474911	30.9715751220816	26.2979883387843	29.4204988396644	9.01394804007743	20.1405558423575	13.6110505016016
HSP90AB1	2003.33799573421	2027.45746438364	1960.73894811332	2283.143533049	1507.8005655328	1557.15952392338	1641.45530115214	1743.18668209797
CDC5L	202.03773225509	150.932944570782	141.754516904912	205.602454285041	62.5185600342868	69.8580973106001	117.486575747085	99.1662250830971
ITPR3	9.73675818096819	2.25273051598182	5.95607213886185	14.3443572757006	14.7102494198322	42.8162531903678	26.8540744564767	12.63883260863
ZNF184	4.86837909048409	14.6427483538819	26.2067174109922	4.78145242523352	3.67756235495805	9.01394804007743	3.35675930705958	5.83330735782924
DSP	411.378033145906	649.912753860757	726.640800941146	475.754516310735	312.592800171434	193.799882861665	258.470466643588	232.360076420198
SIRT1	24.3418954524205	19.1482093858455	25.0155029832198	43.0330718271017	40.4531859045385	36.0557921603097	30.2108337635362	24.3054473242885
HNRNPH3	148.485562259765	149.806579312791	153.666661182636	141.052846544389	106.649308293783	137.462707611181	221.546114265932	201.249103845109
IFT74	53.552169995325	43.9282450616456	47.6485771108948	62.1588815280357	29.4204988396644	22.5348701001936	50.3513896058937	67.0830346150363
JAK2	26.7760849976625	20.2745746438364	129.842372627188	21.5165359135508	18.3878117747902	22.5348701001936	23.4973151494171	32.0831904680608
IL12RB1	7.30256863572614	1.12636525799091	0	0	0	2.25348701001936	0	1.94443578594308
ABL1	65.7231177215353	66.4555502214638	59.5607213886185	74.1125125911195	132.39224477849	94.646454420813	124.200094361205	74.8607777588086
ACOT7	2.43418954524205	0	4.76485771108948	4.78145242523352	22.0653741297483	6.76046103005807	0	1.94443578594308
SH3GLB1	107.10433999065	96.8674121872185	103.635655216196	112.364131992988	114.004433003699	207.320804921781	127.556853668264	126.3883260863
CDC7	0	2.25273051598182	2.38242885554474	2.39072621261676	7.35512470991609	2.25348701001936	0	0.97221789297154
SYDE2	41.3812222691148	25.906400933791	25.0155029832198	23.9072621261676	18.3878117747902	4.50697402003871	3.35675930705958	15.5554862875446
PCSK5	12.1709477262102	24.7800356758001	17.8682164165856	14.3443572757006	18.3878117747902	2.25348701001936	6.71351861411916	2.91665367891462
SCD	158.222320440733	540.655323835638	780.245450190903	69.331060165886	643.573412117658	651.257745895594	298.751578328303	483.192292806855
TMED1	43.8154118143569	33.7909577397274	26.2067174109922	33.4701669766346	47.8083106144546	45.0697402003871	36.9243523776554	40.8331515048047
ABLIM1	99.8017713549239	113.762891057082	171.534877599221	119.536310630838	29.4204988396644	38.3092791703291	30.2108337635362	81.6663030096094
ERMP1	184.998405438396	337.909577397274	435.984480564688	205.602454285041	235.363990717315	132.955733591142	228.259632880052	197.360232273223
RAB18	243.418954524205	305.244984915537	264.449602965466	203.211728072425	235.363990717315	223.095213991916	228.259632880052	174.999220734877
NRP1	38.9470327238728	12.3900178379	4.76485771108948	7.17217863785028	77.228809454119	175.77198678151	60.4216675270725	65.1385988290932
HSD17B7P2	0	2.25273051598182	1.19121442777237	7.17217863785028	0	0	0	0.97221789297154
PRTFDC1	9.73675818096819	0	1.19121442777237	9.56290485046704	3.67756235495805	15.7744090701355	3.35675930705958	6.80552525080078
PALMD	48.6837909048409	12.3900178379	17.8682164165856	64.5496077406525	40.4531859045385	65.3511232905613	33.5675930705958	38.8887157188616
TSPAN15	0	4.50546103196365	2.38242885554474	2.39072621261676	0	0	0	0
MACROH2A2	12.1709477262102	14.6427483538819	17.8682164165856	21.5165359135508	7.35512470991609	6.76046103005807	13.4270372282383	14.5832683945731
WASHC2A	14.6051372714523	12.3900178379	27.3979318387645	26.2979883387843	3.67756235495805	27.0418441202323	3.35675930705958	18.4721399664593
MAST3	2.43418954524205	3.37909577397274	7.14728656663422	2.39072621261676	3.67756235495805	13.5209220601161	0	2.91665367891462
MZF1	19.4735163619364	10.1372873219182	4.76485771108948	16.7350834883173	3.67756235495805	18.0278960801549	10.0702779211787	21.3887936453739
OCEL1	2.43418954524205	11.2636525799091	3.57364328331711	0	0	4.50697402003871	0	2.91665367891462
MYO9B	2.43418954524205	4.50546103196365	3.57364328331711	21.5165359135508	18.3878117747902	40.5627661803484	6.71351861411916	3.88887157188616
KCNK6	0	1.12636525799091	1.19121442777237	0	3.67756235495805	9.01394804007743	0	0.97221789297154
PSMD8	99.8017713549239	132.911100442928	140.56330247714	95.6290485046704	147.102494198322	99.1534284408517	80.56222336943	159.443734447333
FBXL19	2.43418954524205	12.3900178379	8.33850099440659	7.17217863785028	7.35512470991609	13.5209220601161	3.35675930705958	6.80552525080078
STX1B	0	0	1.19121442777237	2.39072621261676	0	0	0	0
HSD3B7	2.43418954524205	7.88455680593639	8.33850099440659	7.17217863785028	14.7102494198322	18.0278960801549	6.71351861411916	9.7221789297154
SETD1A	19.4735163619364	15.7691136118728	9.52971542217897	11.9536310630838	29.4204988396644	6.76046103005807	20.1405558423575	11.6666147156585
BCL7C	2.43418954524205	6.75819154794547	4.76485771108948	4.78145242523352	14.7102494198322	4.50697402003871	6.71351861411916	7.77774314377232
CIRBP	443.022497234053	271.45402717581	334.731254204036	427.9399920584	183.878117747902	184.785934821587	177.908243274158	327.637429931409
ATP5F1D	29.2102745429046	47.3073408356183	40.5012905442606	43.0330718271017	40.4531859045385	33.8023051502904	16.7837965352979	26.2498831102316
CBARP	0	0	3.57364328331711	2.39072621261676	0	2.25348701001936	0	0
PRKY	0	3.37909577397274	4.76485771108948	0	0	0	0	0
HNRNPM	396.772895874454	227.525782114164	265.640817393239	447.065801759334	330.980611946224	270.418441202323	345.746208627137	339.304044647068
MARCHF2	12.1709477262102	4.50546103196365	3.57364328331711	2.39072621261676	36.7756235495805	11.2674350500968	16.7837965352979	14.5832683945731
NDUFB7	90.0650131739558	168.954788698637	107.209298499513	124.317763056071	91.9390588739512	74.3650713306388	50.3513896058937	86.5273924744671
TECR	9.73675818096819	22.5273051598182	46.4573626831225	26.2979883387843	3.67756235495805	6.76046103005807	13.4270372282383	14.5832683945731
TIMM13	75.4598759025035	114.889256315073	98.8707975051068	64.5496077406525	114.004433003699	69.8580973106001	70.4919454482512	73.8885598658371
CDC34	29.2102745429046	22.5273051598182	9.52971542217897	16.7350834883173	11.0326870648741	20.2813830901742	13.4270372282383	15.5554862875446
MTAP	26.7760849976625	31.5382272237456	28.5891462665369	47.8145242523352	62.5185600342868	29.2953311302516	46.9946302988341	24.3054473242885
CEP170B	41.3812222691148	47.3073408356183	41.692504972033	66.9403339532692	121.359557713616	85.6325063807355	110.773057132966	41.8053693977762
POLR2E	253.155712705173	358.18415204111	314.480608931906	231.900442623826	301.56011310656	335.769564492884	302.108337635362	338.331826754096
POLRMT	7.30256863572614	5.63182628995456	5.95607213886185	7.17217863785028	3.67756235495805	2.25348701001936	13.4270372282383	7.77774314377232
HCN2	0	1.12636525799091	8.33850099440659	2.39072621261676	3.67756235495805	0	0	0
RASSF7	0	1.12636525799091	2.38242885554474	2.39072621261676	0	4.50697402003871	0	0.97221789297154
GADD45B	51.117980450083	74.3401070274002	115.54779949392	100.410500929904	22.0653741297483	90.1394804007743	33.5675930705958	92.3606998322963
PALM	7.30256863572614	9.0109220639273	14.2945731332684	7.17217863785028	11.0326870648741	13.5209220601161	10.0702779211787	11.6666147156585
MADCAM1	4.86837909048409	6.75819154794547	1.19121442777237	7.17217863785028	0	0	3.35675930705958	0.97221789297154
MKNK2	31.6444640881466	55.1918976415547	38.1188616887159	43.0330718271017	36.7756235495805	42.8162531903678	20.1405558423575	48.610894648577
ARVCF	4.86837909048409	0	4.76485771108948	4.78145242523352	0	6.76046103005807	3.35675930705958	6.80552525080078
TRMT2A	7.30256863572614	3.37909577397274	3.57364328331711	4.78145242523352	3.67756235495805	20.2813830901742	3.35675930705958	10.6943968226869
RANBP1	19.4735163619364	19.1482093858455	22.633074127675	19.1258097009341	0	15.7744090701355	3.35675930705958	17.4999220734877
ZDHHC8	2.43418954524205	13.5163830958909	10.7209298499513	16.7350834883173	3.67756235495805	27.0418441202323	30.2108337635362	13.6110505016016
KLHL22	4.86837909048409	9.0109220639273	9.52971542217897	4.78145242523352	0	2.25348701001936	13.4270372282383	12.63883260863
MED15	21.9077059071784	22.5273051598182	17.8682164165856	21.5165359135508	18.3878117747902	27.0418441202323	36.9243523776554	24.3054473242885
SERPIND1	2.43418954524205	0	0	0	0	0	0	1.94443578594308
SNAP29	34.0786536333887	57.4446281575365	40.5012905442606	54.9867028901855	77.228809454119	42.8162531903678	23.4973151494171	49.5831125415485
CRKL	29.2102745429046	23.6536704178092	20.2506452721303	38.2516194018681	29.4204988396644	49.5767142204258	30.2108337635362	50.5553304345201
LZTR1	24.3418954524205	18.0218441278546	15.4857875610408	11.9536310630838	18.3878117747902	9.01394804007743	10.0702779211787	16.5277041805162
MMP11	0	0	0	0	44.1307482594966	6.76046103005807	0	0.97221789297154
SMARCB1	26.7760849976625	32.6645924817365	23.8242885554474	19.1258097009341	14.7102494198322	24.7883571102129	23.4973151494171	20.4165757524023
SLC7A4	0	0	0	0	0	2.25348701001936	0	2.91665367891462
BCL2L13	85.1966340834717	73.2137417694093	100.062011932879	131.489941693922	58.8409976793288	87.8859933907549	70.4919454482512	103.055096654983
DDT	53.552169995325	55.1918976415547	44.0749338275777	28.6887145514011	62.5185600342868	81.1255323606968	40.281111684715	41.8053693977762
OSM	0	2.25273051598182	1.19121442777237	0	0	0	0	0
CABIN1	46.2496013595989	66.4555502214638	39.3100761164882	47.8145242523352	25.7429364847063	22.5348701001936	33.5675930705958	65.1385988290932
TBC1D10A	14.6051372714523	16.8954788698637	15.4857875610408	19.1258097009341	29.4204988396644	4.50697402003871	10.0702779211787	19.4443578594308
SUSD2	2.43418954524205	1.12636525799091	1.19121442777237	0	3.67756235495805	11.2674350500968	13.4270372282383	4.8610894648577
SF3A1	187.432594983638	125.026543636991	115.54779949392	179.304465946257	139.747369488406	99.1534284408517	117.486575747085	150.693773410589
GGT5	7.30256863572614	0	0	2.39072621261676	0	6.76046103005807	6.71351861411916	8.74996103674386
RNF215	4.86837909048409	2.25273051598182	0	11.9536310630838	3.67756235495805	4.50697402003871	0	2.91665367891462
SEC14L2	2.43418954524205	12.3900178379	4.76485771108948	16.7350834883173	7.35512470991609	9.01394804007743	0	0
SPECC1L	19.4735163619364	21.4009399018273	21.4418596999027	9.56290485046704	11.0326870648741	27.0418441202323	16.7837965352979	41.8053693977762
PPIL2	48.6837909048409	45.0546103196365	20.2506452721303	35.8608931892514	3.67756235495805	31.548818140271	20.1405558423575	17.4999220734877
YPEL1	0	4.50546103196365	0	9.56290485046704	0	0	0	1.94443578594308
SNRPD3	92.4992027191978	67.5819154794548	54.795863677529	66.9403339532692	95.6166212289092	121.688298541045	80.56222336943	93.3329177252679
PES1	26.7760849976625	16.8954788698637	8.33850099440659	19.1258097009341	22.0653741297483	27.0418441202323	36.9243523776554	23.333229431317
MAPK1	219.077059071784	207.251207470328	160.81394774927	162.56938245794	216.976178942525	189.292908841626	147.697409510622	176.94365652082
PPM1F	0	6.75819154794547	1.19121442777237	4.78145242523352	11.0326870648741	11.2674350500968	3.35675930705958	12.63883260863
SLC35E4	2.43418954524205	1.12636525799091	8.33850099440659	4.78145242523352	25.7429364847063	9.01394804007743	0	5.83330735782924
TOP3B	0	1.12636525799091	4.76485771108948	2.39072621261676	7.35512470991609	2.25348701001936	10.0702779211787	3.88887157188616
CYTH4	0	2.25273051598182	1.19121442777237	2.39072621261676	0	0	0	0
ESS2	0	3.37909577397274	2.38242885554474	2.39072621261676	3.67756235495805	0	3.35675930705958	1.94443578594308
CRYBB2P1	4.86837909048409	13.5163830958909	13.1033587054961	9.56290485046704	3.67756235495805	15.7744090701355	10.0702779211787	17.4999220734877
MFNG	0	2.25273051598182	0	2.39072621261676	0	0	0	0
LRP5L	2.43418954524205	2.25273051598182	4.76485771108948	0	3.67756235495805	2.25348701001936	0	0
SLC25A1	4.86837909048409	14.6427483538819	17.8682164165856	16.7350834883173	18.3878117747902	31.548818140271	13.4270372282383	14.5832683945731
GRK3	9.73675818096819	18.0218441278546	9.52971542217897	21.5165359135508	18.3878117747902	9.01394804007743	16.7837965352979	6.80552525080078
PLA2G3	0	5.63182628995456	7.14728656663422	0	0	0	0	0.97221789297154
GGA1	36.5128431786307	72.0873765114184	55.9870781053014	38.2516194018681	58.8409976793288	49.5767142204258	46.9946302988341	81.6663030096094
HIRA	7.30256863572614	2.25273051598182	2.38242885554474	7.17217863785028	7.35512470991609	2.25348701001936	3.35675930705958	2.91665367891462
SH3BP1	2.43418954524205	2.25273051598182	2.38242885554474	4.78145242523352	0	15.7744090701355	3.35675930705958	5.83330735782924
LGALS1	43.8154118143569	40.5491492876728	66.7080079552528	35.8608931892514	176.522993037986	315.48818140271	100.702779211787	104.027314547955
HPS4	48.6837909048409	46.1809755776274	48.8397915386672	47.8145242523352	40.4531859045385	58.5906622605033	23.4973151494171	52.4997662204632
PIK3IP1	31.6444640881466	36.0436882557092	27.3979318387645	43.0330718271017	18.3878117747902	54.0836882404646	16.7837965352979	78.7496493306948
SRRD	7.30256863572614	9.0109220639273	5.95607213886185	9.56290485046704	3.67756235495805	4.50697402003871	13.4270372282383	3.88887157188616
PATZ1	53.552169995325	13.5163830958909	17.8682164165856	28.6887145514011	25.7429364847063	18.0278960801549	20.1405558423575	24.3054473242885
TRIOBP	4.86837909048409	11.2636525799091	15.4857875610408	9.56290485046704	14.7102494198322	29.2953311302516	20.1405558423575	30.1387546821177
TFIP11	2.43418954524205	7.88455680593639	8.33850099440659	4.78145242523352	11.0326870648741	24.7883571102129	3.35675930705958	7.77774314377232
GCAT	2.43418954524205	7.88455680593639	2.38242885554474	11.9536310630838	3.67756235495805	9.01394804007743	6.71351861411916	13.6110505016016
ANKRD54	19.4735163619364	27.0327661917819	32.162789549854	23.9072621261676	69.8736847442029	60.8441492705226	33.5675930705958	35.972062039947
EIF3L	0	1.12636525799091	2.38242885554474	0	0	0	6.71351861411916	0
SNU13	109.538529535892	144.174753022837	100.062011932879	143.443572757006	117.681995358658	202.813830901742	154.410928124741	154.582644982475
MICALL1	19.4735163619364	16.8954788698637	29.7803606943093	16.7350834883173	22.0653741297483	45.0697402003871	40.281111684715	21.3887936453739
CCDC134	4.86837909048409	1.12636525799091	3.57364328331711	4.78145242523352	11.0326870648741	2.25348701001936	0	1.94443578594308
DEPDC5	2.43418954524205	11.2636525799091	10.7209298499513	11.9536310630838	3.67756235495805	11.2674350500968	0	5.83330735782924
PICK1	7.30256863572614	18.0218441278546	16.6770019888132	9.56290485046704	14.7102494198322	6.76046103005807	0	14.5832683945731
TTC28	24.3418954524205	3.37909577397274	7.14728656663422	14.3443572757006	14.7102494198322	22.5348701001936	13.4270372282383	16.5277041805162
SEPTIN3	7.30256863572614	0	2.38242885554474	14.3443572757006	0	4.50697402003871	0	0.97221789297154
SLC5A1	2.43418954524205	0	0	0	0	2.25348701001936	0	0.97221789297154
TPTEP1	9.73675818096819	14.6427483538819	8.33850099440659	21.5165359135508	18.3878117747902	15.7744090701355	10.0702779211787	6.80552525080078
KDELR3	7.30256863572614	0	1.19121442777237	0	14.7102494198322	42.8162531903678	13.4270372282383	15.5554862875446
DDX17	744.862000844067	468.56794732422	418.116264148102	760.250935612129	397.176734335469	335.769564492884	506.870655365997	545.414237957034
TCF20	65.7231177215353	36.0436882557092	52.4134348219843	54.9867028901855	22.0653741297483	42.8162531903678	33.5675930705958	55.4164198993778
HSCB	4.86837909048409	11.2636525799091	11.9121442777237	4.78145242523352	0	6.76046103005807	3.35675930705958	15.5554862875446
CBY1	17.0393268166943	48.4337060936092	19.0594308443579	16.7350834883173	22.0653741297483	29.2953311302516	67.1351861411916	33.0554083610324
TOMM22	60.8547386310512	66.4555502214638	40.5012905442606	54.9867028901855	73.5512470991609	76.6185583406581	33.5675930705958	62.2219451501786
RSPH14	2.43418954524205	1.12636525799091	0	2.39072621261676	0	0	0	0
XBP1	121.709477262102	184.72390231051	151.284232327091	112.364131992988	73.5512470991609	105.91388947091	107.416297825907	131.249415551158
RTCB	29.2102745429046	36.0436882557092	25.0155029832198	28.6887145514011	40.4531859045385	49.5767142204258	40.281111684715	20.4165757524023
JOSD1	21.9077059071784	20.2745746438364	10.7209298499513	7.17217863785028	22.0653741297483	42.8162531903678	16.7837965352979	32.0831904680608
FBXO7	111.972719081134	141.922022506855	160.81394774927	124.317763056071	154.457618908238	105.91388947091	117.486575747085	158.471516554361
GTPBP1	21.9077059071784	22.5273051598182	19.0594308443579	19.1258097009341	3.67756235495805	40.5627661803484	10.0702779211787	26.2498831102316
POLDIP3	21.9077059071784	15.7691136118728	19.0594308443579	19.1258097009341	25.7429364847063	36.0557921603097	23.4973151494171	35.972062039947
RAB36	14.6051372714523	4.50546103196365	3.57364328331711	2.39072621261676	0	0	3.35675930705958	1.94443578594308
PPP6R2	12.1709477262102	9.0109220639273	21.4418596999027	23.9072621261676	22.0653741297483	4.50697402003871	16.7837965352979	26.2498831102316
SBF1	21.9077059071784	24.7800356758001	19.0594308443579	19.1258097009341	25.7429364847063	51.8302012304452	30.2108337635362	31.1109725750893
SUN2	19.4735163619364	30.4118619657546	20.2506452721303	11.9536310630838	36.7756235495805	51.8302012304452	33.5675930705958	64.1663809361217
CYB5R3	68.1573072667773	76.592837543382	52.4134348219843	38.2516194018681	191.233242457818	387.599765723329	100.702779211787	204.165757524023
DNAL4	38.9470327238728	84.4773943493184	50.0310059664396	86.0661436542033	36.7756235495805	49.5767142204258	67.1351861411916	33.0554083610324
LMF2	14.6051372714523	7.88455680593639	10.7209298499513	9.56290485046704	29.4204988396644	22.5348701001936	16.7837965352979	11.6666147156585
RHBDD3	17.0393268166943	5.63182628995456	4.76485771108948	4.78145242523352	3.67756235495805	9.01394804007743	3.35675930705958	10.6943968226869
PACSIN2	4.86837909048409	28.1591314497728	22.633074127675	26.2979883387843	25.7429364847063	47.3232272104065	23.4973151494171	33.0554083610324
TTLL1	0	2.25273051598182	4.76485771108948	4.78145242523352	3.67756235495805	4.50697402003871	0	0.97221789297154
AP1B1	131.446235443071	289.475871303665	213.227382571254	93.2383222920536	161.812743618154	103.66040246089	154.410928124741	127.360543979272
HMGXB4	48.6837909048409	50.6864366095911	27.3979318387645	45.4237980397184	25.7429364847063	24.7883571102129	36.9243523776554	38.8887157188616
TOM1	24.3418954524205	11.2636525799091	19.0594308443579	21.5165359135508	7.35512470991609	27.0418441202323	10.0702779211787	30.1387546821177
NEFH	0	0	0	0	0	0	6.71351861411916	3.88887157188616
CHKB	7.30256863572614	5.63182628995456	4.76485771108948	4.78145242523352	0	4.50697402003871	13.4270372282383	19.4443578594308
BIK	2.43418954524205	2.25273051598182	0	2.39072621261676	0	0	6.71351861411916	0
HMOX1	17.0393268166943	78.8455680593639	64.325579099708	133.880667906538	117.681995358658	703.087947126039	53.7081489129533	86.5273924744671
MCAT	4.86837909048409	3.37909577397274	1.19121442777237	7.17217863785028	3.67756235495805	4.50697402003871	6.71351861411916	5.83330735782924
THOC5	7.30256863572614	12.3900178379	10.7209298499513	7.17217863785028	14.7102494198322	13.5209220601161	6.71351861411916	8.74996103674386
MCM5	2.43418954524205	1.12636525799091	0	2.39072621261676	0	11.2674350500968	6.71351861411916	5.83330735782924
ARSA	48.6837909048409	46.1809755776274	22.633074127675	26.2979883387843	55.1634353243707	65.3511232905613	33.5675930705958	58.3330735782924
TSPO	17.0393268166943	34.9173229977183	23.8242885554474	11.9536310630838	36.7756235495805	144.223168641239	43.6378709917746	43.7498051837193
TTLL12	4.86837909048409	7.88455680593639	3.57364328331711	7.17217863785028	0	18.0278960801549	6.71351861411916	9.7221789297154
CBX7	109.538529535892	76.592837543382	83.3850099440659	81.2846912289698	73.5512470991609	63.097636280542	57.0649082200129	128.332761872243
PDGFB	7.30256863572614	4.50546103196365	13.1033587054961	19.1258097009341	29.4204988396644	31.548818140271	16.7837965352979	10.6943968226869
RPL3	221.511248617026	129.532004668955	120.312657205009	239.072621261676	194.910804812777	146.476655651258	288.681300407124	167.221477591105
ZMAT5	7.30256863572614	3.37909577397274	5.95607213886185	4.78145242523352	3.67756235495805	0	3.35675930705958	5.83330735782924
RBFOX2	158.222320440733	97.9937774452094	82.1937955162936	119.536310630838	143.424931843364	90.1394804007743	174.551483967098	177.915874413792
SYNGR1	43.8154118143569	28.1591314497728	32.162789549854	11.9536310630838	14.7102494198322	24.7883571102129	6.71351861411916	12.63883260863
TAB1	9.73675818096819	23.6536704178092	4.76485771108948	11.9536310630838	3.67756235495805	9.01394804007743	6.71351861411916	11.6666147156585
ASCC2	9.73675818096819	16.8954788698637	14.2945731332684	19.1258097009341	7.35512470991609	13.5209220601161	6.71351861411916	21.3887936453739
MTMR3	34.0786536333887	37.1700535137001	25.0155029832198	45.4237980397184	36.7756235495805	49.5767142204258	36.9243523776554	39.8609336118331
MIEF1	55.9863595405671	69.8346459954366	67.8992223830251	38.2516194018681	55.1634353243707	47.3232272104065	80.56222336943	55.4164198993778
APOL1	2.43418954524205	3.37909577397274	0	0	0	33.8023051502904	0	13.6110505016016
PNPLA3	0	0	0	0	7.35512470991609	9.01394804007743	3.35675930705958	0.97221789297154
MYH9	99.8017713549239	78.8455680593639	106.018084071741	119.536310630838	121.359557713616	214.081265951839	114.129816440026	208.05462909591
SAMM50	65.7231177215353	27.0327661917819	33.3540039776264	40.6423456144849	18.3878117747902	22.5348701001936	13.4270372282383	24.3054473242885
TXN2	70.5914968120194	47.3073408356183	34.5452184053987	35.8608931892514	29.4204988396644	56.3371752504839	46.9946302988341	50.5553304345201
FOXRED2	17.0393268166943	6.75819154794547	8.33850099440659	21.5165359135508	51.4858729694127	27.0418441202323	16.7837965352979	4.8610894648577
EIF3D	143.617183169281	111.5101605411	88.1498676551554	109.973405780371	147.102494198322	173.51849977149	140.983890896502	113.74949347767
TNRC6B	238.550575433721	136.2901962169	122.695086060554	210.383906710275	205.943491877651	110.420863490948	124.200094361205	116.666147156585
SGSM3	26.7760849976625	57.4446281575365	22.633074127675	14.3443572757006	55.1634353243707	51.8302012304452	23.4973151494171	37.9164978258901
IFT27	48.6837909048409	108.131064767128	30.9715751220816	83.6754174415866	36.7756235495805	36.0557921603097	20.1405558423575	37.9164978258901
PVALB	547.692647679461	590.215395187238	693.28679696352	234.291168836442	102.971745938825	49.5767142204258	13.4270372282383	55.4164198993778
KIAA0930	26.7760849976625	48.4337060936092	39.3100761164882	23.9072621261676	22.0653741297483	40.5627661803484	63.778426834132	35.972062039947
NCF4	2.43418954524205	6.75819154794547	2.38242885554474	0	0	0	0	0
SLC25A17	9.73675818096819	22.5273051598182	9.52971542217897	31.0794407640179	40.4531859045385	15.7744090701355	16.7837965352979	33.0554083610324
FAM118A	38.9470327238728	5.63182628995456	4.76485771108948	28.6887145514011	22.0653741297483	9.01394804007743	23.4973151494171	10.6943968226869
KCTD17	2.43418954524205	7.88455680593639	13.1033587054961	7.17217863785028	7.35512470991609	2.25348701001936	16.7837965352979	3.88887157188616
ST13	167.959078621701	117.141986831055	128.651158199416	174.523013521023	165.490305973112	144.223168641239	124.200094361205	175.971438627849
RBX1	99.8017713549239	87.8564901232912	69.0904368107975	86.0661436542033	136.069807133448	110.420863490948	97.3460199047279	95.2773535112109
EP300	197.169353164606	117.141986831055	108.400512927286	279.714966876161	143.424931843364	153.237116681316	107.416297825907	141.943812373845
L3MBTL2	17.0393268166943	19.1482093858455	26.2067174109922	52.5959766775687	22.0653741297483	36.0557921603097	26.8540744564767	24.3054473242885
RANGAP1	14.6051372714523	25.906400933791	28.5891462665369	9.56290485046704	36.7756235495805	45.0697402003871	40.281111684715	42.7775872907478
ZC3H7B	102.235960900166	54.0655323835638	69.0904368107975	112.364131992988	69.8736847442029	96.8999414308323	77.2054640623704	104.027314547955
PHF5A	26.7760849976625	20.2745746438364	14.2945731332684	26.2979883387843	29.4204988396644	29.2953311302516	40.281111684715	18.4721399664593
ACO2	102.235960900166	282.717679755719	244.198957693336	124.317763056071	143.424931843364	103.66040246089	67.1351861411916	55.4164198993778
POLR3H	4.86837909048409	2.25273051598182	0	0	3.67756235495805	18.0278960801549	6.71351861411916	19.4443578594308
TRMU	12.1709477262102	14.6427483538819	3.57364328331711	14.3443572757006	14.7102494198322	4.50697402003871	6.71351861411916	7.77774314377232
PMM1	19.4735163619364	16.8954788698637	14.2945731332684	23.9072621261676	25.7429364847063	51.8302012304452	10.0702779211787	19.4443578594308
DESI1	26.7760849976625	43.9282450616456	19.0594308443579	26.2979883387843	25.7429364847063	38.3092791703291	20.1405558423575	31.1109725750893
CERK	31.6444640881466	63.0764544474911	40.5012905442606	16.7350834883173	44.1307482594966	40.5627661803484	36.9243523776554	29.1665367891462
BRD1	24.3418954524205	23.6536704178092	19.0594308443579	28.6887145514011	14.7102494198322	20.2813830901742	36.9243523776554	24.3054473242885
ZBED4	26.7760849976625	23.6536704178092	14.2945731332684	28.6887145514011	22.0653741297483	11.2674350500968	3.35675930705958	11.6666147156585
HDAC10	0	6.75819154794547	2.38242885554474	0	14.7102494198322	0	3.35675930705958	2.91665367891462
ABHD4	17.0393268166943	21.4009399018273	16.6770019888132	14.3443572757006	51.4858729694127	36.0557921603097	16.7837965352979	26.2498831102316
KHNYN	26.7760849976625	38.296418771691	23.8242885554474	50.2052504649519	33.0980611946224	13.5209220601161	43.6378709917746	20.4165757524023
FKBP3	165.524889076459	269.201296659828	259.684745254377	207.993180497658	242.719115427231	150.983629671297	231.616392187111	204.165757524023
SDR39U1	14.6051372714523	54.0655323835638	50.0310059664396	35.8608931892514	51.4858729694127	47.3232272104065	23.4973151494171	38.8887157188616
RBM23	111.972719081134	125.026543636991	102.444440788424	138.662120331772	99.2941835838673	36.0557921603097	80.56222336943	98.1940071901256
PRMT5	24.3418954524205	43.9282450616456	16.6770019888132	16.7350834883173	7.35512470991609	27.0418441202323	23.4973151494171	34.9998441469754
COCH	0	2.25273051598182	0	2.39072621261676	0	0	3.35675930705958	0
AP4S1	26.7760849976625	10.1372873219182	19.0594308443579	9.56290485046704	14.7102494198322	24.7883571102129	6.71351861411916	12.63883260863
VCPKMT	7.30256863572614	15.7691136118728	11.9121442777237	11.9536310630838	14.7102494198322	9.01394804007743	0	15.5554862875446
SOS2	77.8940654477455	79.9719333173548	135.79844476605	83.6754174415866	62.5185600342868	47.3232272104065	90.6325012906087	72.9163419728655
CDKL1	2.43418954524205	3.37909577397274	4.76485771108948	0	0	0	0	0.97221789297154
NIN	46.2496013595989	77.719202801373	53.6046492497567	74.1125125911195	125.037120068574	83.3790193707162	67.1351861411916	33.0554083610324
PYGL	24.3418954524205	20.2745746438364	29.7803606943093	45.4237980397184	14.7102494198322	45.0697402003871	26.8540744564767	28.1943188961747
PSMC6	46.2496013595989	43.9282450616456	52.4134348219843	95.6290485046704	44.1307482594966	47.3232272104065	33.5675930705958	65.1385988290932
GNPNAT1	21.9077059071784	9.0109220639273	17.8682164165856	21.5165359135508	40.4531859045385	65.3511232905613	33.5675930705958	32.0831904680608
DDHD1	14.6051372714523	38.296418771691	25.0155029832198	45.4237980397184	55.1634353243707	18.0278960801549	46.9946302988341	24.3054473242885
CDKN3	0	5.63182628995456	0	0	11.0326870648741	4.50697402003871	0	11.6666147156585
CNIH1	48.6837909048409	87.8564901232912	88.1498676551554	74.1125125911195	125.037120068574	202.813830901742	104.059538518847	94.3051356182394
CGRRF1	19.4735163619364	23.6536704178092	23.8242885554474	33.4701669766346	7.35512470991609	9.01394804007743	13.4270372282383	15.5554862875446
ATP6V1D	68.1573072667773	83.3510290913275	78.6201522329765	66.9403339532692	91.9390588739512	72.1115843206194	60.4216675270725	62.2219451501786
PLEK2	4.86837909048409	0	1.19121442777237	2.39072621261676	3.67756235495805	6.76046103005807	0	2.91665367891462
PIGH	24.3418954524205	28.1591314497728	32.162789549854	40.6423456144849	11.0326870648741	6.76046103005807	26.8540744564767	22.3610115383454
PSMA3	99.8017713549239	112.636525799091	135.79844476605	119.536310630838	117.681995358658	139.7161946212	130.913612975324	126.3883260863
VTI1B	107.10433999065	122.773813121009	75.0465089496594	59.768155315419	114.004433003699	112.674350500968	104.059538518847	98.1940071901256
TIMM9	34.0786536333887	16.8954788698637	14.2945731332684	14.3443572757006	36.7756235495805	15.7744090701355	13.4270372282383	16.5277041805162
GSTZ1	53.552169995325	43.9282450616456	73.855294521887	43.0330718271017	33.0980611946224	40.5627661803484	50.3513896058937	40.8331515048047
KIAA0586	34.0786536333887	42.8018798036547	42.8837193998053	54.9867028901855	18.3878117747902	24.7883571102129	40.281111684715	14.5832683945731
TMED8	55.9863595405671	40.5491492876728	65.5167935274804	93.2383222920536	62.5185600342868	49.5767142204258	83.9189826764895	56.3886377923493
SAMD15	0	0	0	11.9536310630838	0	2.25348701001936	0	0
AHSA1	114.406908626376	119.394717347037	83.3850099440659	141.052846544389	80.906371809077	96.8999414308323	53.7081489129533	99.1662250830971
DAAM1	348.089104969613	312.003176463483	302.568464654182	480.535968735969	430.274795530092	245.63008409211	245.043429415349	234.304512206141
SPTLC2	34.0786536333887	77.719202801373	117.930228349465	35.8608931892514	91.9390588739512	33.8023051502904	53.7081489129533	47.6386767556055
RIN3	7.30256863572614	0	2.38242885554474	2.39072621261676	3.67756235495805	4.50697402003871	0	3.88887157188616
LGMN	202.03773225509	375.079630910974	351.408256192849	121.927036843455	194.910804812777	209.5742919318	114.129816440026	111.805057691727
ALKBH1	4.86837909048409	2.25273051598182	3.57364328331711	4.78145242523352	0	2.25348701001936	13.4270372282383	3.88887157188616
SNW1	92.4992027191978	84.4773943493184	88.1498676551554	78.893965016353	84.5839341640351	56.3371752504839	87.2757419835491	85.5551745814955
CHGA	20084.4979377921	2960.08789800012	2493.21179732757	11551.9890593642	4151.96789874764	2255.74049702938	5166.0525735647	4105.67616201881
ITPK1	14.6051372714523	23.6536704178092	17.8682164165856	31.0794407640179	22.0653741297483	36.0557921603097	10.0702779211787	48.610894648577
DHRS7	167.959078621701	197.11392014841	400.248047731517	184.08591837149	172.845430683028	180.278960801549	375.957042390673	653.330424076875
PPM1A	80.3282549929876	93.4883164132457	100.062011932879	105.191953355137	55.1634353243707	85.6325063807355	127.556853668264	83.6107387955525
SIX4	90.0650131739558	43.9282450616456	42.8837193998053	153.006477607473	29.4204988396644	45.0697402003871	67.1351861411916	62.2219451501786
GALNT16	0	2.25273051598182	1.19121442777237	4.78145242523352	11.0326870648741	15.7744090701355	3.35675930705958	4.8610894648577
CEP128	2.43418954524205	6.75819154794547	11.9121442777237	16.7350834883173	3.67756235495805	0	13.4270372282383	0.97221789297154
ERH	180.130026347912	200.493015922382	239.434099982246	229.509716411209	194.910804812777	243.376597082091	171.194724660039	209.026846988881
HIF1A	299.405314064772	1103.83795283109	1761.80613867534	105.191953355137	551.634353243707	1430.96425136229	751.914084781346	845.82956688524
SUSD6	48.6837909048409	61.9500891895002	53.6046492497567	59.768155315419	22.0653741297483	49.5767142204258	80.56222336943	53.4719841134347
SRSF5	696.178209939226	731.011052436102	752.847518352138	590.509374516339	422.919670820175	342.530025522942	889.541216370789	949.856881433195
EIF5	180.130026347912	167.828423440646	153.666661182636	155.397203820089	143.424931843364	130.702246581123	117.486575747085	84.582956688524
DICER1	155.788130895491	127.279274152973	144.136945760457	138.662120331772	73.5512470991609	90.1394804007743	83.9189826764895	69.9996882939509
ZFYVE21	55.9863595405671	52.9391671255729	61.9431502441633	35.8608931892514	77.228809454119	54.0836882404646	46.9946302988341	58.3330735782924
MTHFD1	24.3418954524205	34.9173229977183	19.0594308443579	19.1258097009341	18.3878117747902	24.7883571102129	16.7837965352979	14.5832683945731
ZC3H14	136.314614533555	183.597537052519	182.255807449173	157.787930032706	161.812743618154	119.434811531026	154.410928124741	144.860466052759
TELO2	2.43418954524205	3.37909577397274	7.14728656663422	4.78145242523352	0	0	3.35675930705958	3.88887157188616
PCNX1	55.9863595405671	47.3073408356183	50.0310059664396	83.6754174415866	66.1961223892448	42.8162531903678	16.7837965352979	55.4164198993778
BDKRB1	0	0	0	0	7.35512470991609	27.0418441202323	10.0702779211787	6.80552525080078
GSKIP	2.43418954524205	15.7691136118728	23.8242885554474	19.1258097009341	33.0980611946224	29.2953311302516	23.4973151494171	20.4165757524023
VRK1	14.6051372714523	27.0327661917819	21.4418596999027	26.2979883387843	29.4204988396644	6.76046103005807	6.71351861411916	15.5554862875446
PSMC1	85.1966340834717	108.131064767128	159.622733321498	57.3774291028022	69.8736847442029	51.8302012304452	67.1351861411916	125.416108193329
PAPLN	4.86837909048409	0	1.19121442777237	4.78145242523352	0	4.50697402003871	0	0
RPS6KA5	41.3812222691148	16.8954788698637	17.8682164165856	23.9072621261676	11.0326870648741	24.7883571102129	16.7837965352979	28.1943188961747
PPP4R3A	141.182993624039	91.2355858972639	90.5322965107002	78.893965016353	44.1307482594966	69.8580973106001	100.702779211787	93.3329177252679
C14orf93	12.1709477262102	5.63182628995456	3.57364328331711	16.7350834883173	7.35512470991609	9.01394804007743	10.0702779211787	2.91665367891462
PSMB5	87.6308236287137	128.405639410964	140.56330247714	93.2383222920536	106.649308293783	150.983629671297	124.200094361205	109.860621905784
YY1	219.077059071784	216.262129534255	244.198957693336	253.416978537376	194.910804812777	196.053369871684	208.119077037694	147.777119731674
ACIN1	153.353941350249	121.647447863019	148.901803471546	109.973405780371	150.78005655328	63.097636280542	110.773057132966	158.471516554361
CCNB1IP1	63.2889281762932	83.3510290913275	97.6795830773344	50.2052504649519	18.3878117747902	31.548818140271	36.9243523776554	28.1943188961747
TRIP11	255.589902250415	252.305817789964	285.891462665369	274.933514450927	147.102494198322	135.209220601161	157.7676874318	196.388014380251
APEX1	65.7231177215353	84.4773943493184	122.695086060554	93.2383222920536	44.1307482594966	74.3650713306388	67.1351861411916	97.221789297154
PABPN1	53.552169995325	79.9719333173548	54.795863677529	33.4701669766346	25.7429364847063	36.0557921603097	50.3513896058937	50.5553304345201
EFS	14.6051372714523	2.25273051598182	1.19121442777237	33.4701669766346	3.67756235495805	33.8023051502904	6.71351861411916	8.74996103674386
ARHGAP5	304.273693155256	332.277751107319	368.085258181663	193.648823221957	106.649308293783	157.744090701355	177.908243274158	278.054317389861
CINP	17.0393268166943	18.0218441278546	9.52971542217897	4.78145242523352	22.0653741297483	18.0278960801549	16.7837965352979	20.4165757524023
DHRS2	0	30.4118619657546	82.1937955162936	0	0	6.76046103005807	0	0
SRP54	99.8017713549239	108.131064767128	72.6640800941146	105.191953355137	117.681995358658	94.646454420813	77.2054640623704	85.5551745814955
CHD8	97.3675818096819	69.8346459954366	88.1498676551554	119.536310630838	55.1634353243707	51.8302012304452	43.6378709917746	68.0552525080078
PCK2	2.43418954524205	46.1809755776274	39.3100761164882	11.9536310630838	14.7102494198322	6.76046103005807	13.4270372282383	6.80552525080078
PRORP	7.30256863572614	13.5163830958909	5.95607213886185	16.7350834883173	3.67756235495805	9.01394804007743	6.71351861411916	5.83330735782924
DCAF11	68.1573072667773	79.9719333173548	97.6795830773344	74.1125125911195	73.5512470991609	110.420863490948	73.8487047553108	64.1663809361217
PSMA6	17.0393268166943	3.37909577397274	1.19121442777237	0	0	2.25348701001936	3.35675930705958	1.94443578594308
NFKBIA	472.232771776957	442.661546390429	588.459927319551	504.443230862136	463.372856724714	504.781090244336	617.643712498963	594.025132605611
EMC9	14.6051372714523	5.63182628995456	5.95607213886185	0	7.35512470991609	4.50697402003871	0	4.8610894648577
PSME2	60.8547386310512	65.3291849634729	88.1498676551554	88.4568698668201	80.906371809077	110.420863490948	20.1405558423575	78.7496493306948
BRMS1L	17.0393268166943	25.906400933791	35.7364328331711	9.56290485046704	47.8083106144546	33.8023051502904	16.7837965352979	17.4999220734877
REC8	0	3.37909577397274	4.76485771108948	4.78145242523352	0	2.25348701001936	6.71351861411916	3.88887157188616
TM9SF1	19.4735163619364	20.2745746438364	14.2945731332684	28.6887145514011	7.35512470991609	20.2813830901742	13.4270372282383	30.1387546821177
SEC23A	24.3418954524205	23.6536704178092	26.2067174109922	19.1258097009341	66.1961223892448	182.532447811568	33.5675930705958	56.3886377923493
GMPR2	51.117980450083	68.7082807374457	78.6201522329765	74.1125125911195	69.8736847442029	65.3511232905613	83.9189826764895	68.0552525080078
PNN	331.049778152918	381.837822458919	349.025827337305	260.589157175227	150.78005655328	153.237116681316	268.540744564767	326.665212038438
RABGGTA	4.86837909048409	15.7691136118728	14.2945731332684	11.9536310630838	7.35512470991609	4.50697402003871	3.35675930705958	12.63883260863
NFATC4	36.5128431786307	51.812801867582	50.0310059664396	76.5032388037363	55.1634353243707	78.8720453506775	124.200094361205	103.055096654983
[truncated: 12,902 more rows]

## Sheet: Data S2
Data S2
DEG list PTO vs Tissue
	logFC	logCPM	LR	PValue	FDR
HBB	-10.8638395241095	8.66844728460437	93.2787809674196	4.54235919067564e-22	6.76766095818763e-18
CHI3L1	10.6520388331841	7.84730644565428	19.2148422937482	1.16801717836371e-05	0.00470332106498405
HBA2	-10.1297681781951	5.98524738020823	56.2375563964907	6.42230045547115e-14	4.78429272430324e-10
S1PR3	7.61257534241027	4.6531461413075	19.0018938428703	1.3058877659282e-05	0.00512011100646428
KLHL14	-7.47181708666286	3.6443511309914	20.7603993624753	5.20481662526626e-06	0.0024600759878965
FAM20A	7.20736853547367	5.07082778875681	24.4925032696345	7.45995308733432e-07	0.000601340205569475
SNED1	6.89384791250235	4.19695502892909	13.2693050406258	0.000269787199049638	0.04728893504283
SGSM1	-6.73454112715426	3.29018502490443	23.7428923204599	1.10101223650043e-06	0.000745635514164543
GRM7	-6.72694735432902	3.15148442209134	15.7892488519571	7.08036997863363e-05	0.0188375771985111
SPATA17	-6.68897687833635	5.70818619791576	41.9202578316433	9.50725436842078e-11	2.36080971391835e-07
HPGD	-6.62971874363624	5.14826664519684	14.2132947938436	0.000163213302088657	0.0333111642166973
CHAC1	6.58235540330787	3.74967506549427	17.668987259339	2.62877882471735e-05	0.0093252799308247
DNAH2	-6.57987919249427	3.12555447037982	15.4344184610681	8.54182915324508e-05	0.0219421918196894
MOBP	-6.48409672932951	2.95771405061039	16.2355361460288	5.59349899635881e-05	0.0161983758365608
IGKC	-6.29608239339042	3.12089876300761	14.7775805524722	0.000120965140375321	0.0277270711761831
HBA1	-6.12678052810233	4.1547084977561	27.1005860439637	1.931393826415e-07	0.000221352589382747
TMC3	-6.11406083917536	4.92509996547294	43.4525561441163	4.34363881128584e-11	1.29431749298695e-07
RGS1	-6.07511933470702	2.73478147073266	14.03481398884	0.000179457157736001	0.0356497625747824
WIPF3	-6.07353382780241	2.81214765974978	13.699063213	0.000214561486111047	0.0412775857506825
PTHLH	-6.00420555308676	5.21389938079889	22.0940761013303	2.59609652127674e-06	0.00168170617697836
SLC44A3	-5.82254521478203	2.86054167469873	13.1868970069131	0.000281913298317227	0.0488398399026554
CYP1B1	5.67141998396315	10.4955049074672	19.8336176248514	8.44836804017538e-06	0.00359634958373066
PHLDA1	5.42287962426936	7.22946494749417	41.5990098249453	1.12050007696594e-10	2.38490437810221e-07
C10orf71	-5.31399573450358	4.34908104136468	33.6829300423557	6.48674165574794e-09	1.20807454911236e-05
ADGRG2	-5.30372654915699	5.38454720852708	55.2679562207367	1.05169165522329e-13	5.12177916709106e-10
ARL4D	5.26300694482576	5.07913681519517	14.8725084440693	0.000115027208514054	0.026805481326795
IER3	5.22438990847117	8.65363571342248	20.7315796948871	5.28373928536735e-06	0.0024600759878965
STC1	5.21101400665652	6.98000776200523	15.9016114590438	6.67218838018504e-05	0.0180743517593412
PEX5L	-5.04783986898915	5.567160615218	27.4948401131809	1.57514182934185e-07	0.000195566984294702
CCL2	4.9632939886074	6.9117608901196	19.9027472470571	8.14831492457613e-06	0.00359634958373066
PDK4	-4.86350162609224	8.84898198519985	29.2683020400356	6.3018177899179e-08	9.38907832519867e-05
DLG2	-4.73606547987255	3.42335126001554	16.1213093913734	5.94117678359278e-05	0.0167014326224054
FAM43A	4.5859470611432	5.87839218747226	14.996383742288	0.000107717398290437	0.0258851857601488
TMEM237	-4.4901638500987	4.25149905050627	20.8931618962201	4.85625103011461e-06	0.00241177613658925
GPX3	4.46142409459726	6.96926232833167	19.4368503131701	1.03981273586504e-05	0.00430338054212589
SHROOM1	-4.39730711453698	3.68164003894961	13.6294634455507	0.000222663502830068	0.0414682941083147
FILIP1	-4.3315678907848	5.2412086782106	23.7683189807235	1.08656265413642e-06	0.000745635514164543
CA8	-4.22260920161945	6.3964602725922	54.7410116604022	1.37506655939085e-13	5.12177916709106e-10
FRMPD4	-4.22221844973128	4.1257722525671	17.0674641782597	3.60750792678183e-05	0.0123868732134306
WNT5B	-4.17112119205415	3.50432240303908	14.1498912943094	0.000168806858288091	0.0339872078599225
ZNF69	-3.97513501255845	4.52736073375756	24.8141775118902	6.31314196285668e-07	0.000553291188850598
NAALADL2	-3.92469468596992	4.07232097367393	21.794971563884	3.03394235875158e-06	0.00180810828812159
PPP1R14C	-3.86431614824187	3.8711846957234	16.3690808868706	5.21286947284475e-05	0.0161805296408154
TENM4	-3.84696743245627	4.19371508804281	20.9804069730939	4.64004440917868e-06	0.00238386281559839
SLCO4A1	3.8173874057479	6.24416777514034	21.1472088505988	4.25320256307891e-06	0.0022631594638326
SLC6A6	3.80974273778023	5.80612218091005	13.6782292131931	0.000216955093938832	0.0412775857506825
TDRD9	-3.75690985115389	5.47025355846159	28.7281711098384	8.3283377767083e-08	0.000112803549577434
RIMBP2	-3.75629993357304	4.75994374857593	16.6320465985983	4.53777888985802e-05	0.0143847590808499
PLAT	-3.73746007023141	8.94613532629174	15.0396811631352	0.000105274243491291	0.0257128025209303
KCNJ16	-3.73245023967353	8.27999840798886	25.1306317805865	5.35750384230143e-07	0.000498884060915307
ZBED6CL	3.58104410838359	9.02670510215933	13.2833685691612	0.000267770939805861	0.04728893504283
GDF15	3.54013740410163	8.49635080545201	14.4857074783358	0.00014122702283908	0.0300591630468494
EPHA1	-3.50589316275516	6.02896579232917	21.1769095326777	4.18779632743529e-06	0.0022631594638326
LDLR	3.46810552137665	7.48342279424377	23.9530220100404	9.87152197714473e-07	0.000735379029687397
INSIG1	3.3431150770475	6.42055207767305	24.4393535312953	7.66861125298344e-07	0.000601340205569475
ITGB6	-3.28687584958239	4.78549491947603	21.8858511729729	2.89359570632324e-06	0.00179632010118791
ACSL6	-3.25191555784085	4.40225250332084	13.3619576837757	0.000256780122078777	0.0466556955957524
FMN1	-3.23899493940468	4.10019113179289	14.6081265571917	0.000132342607065883	0.0289966544510969
ARRDC2	-3.22802229033743	5.83579775323552	30.5684958942546	3.22284709445268e-08	5.33524431780561e-05
ZBTB16	-3.15812134548422	4.13519029578035	13.6617364727548	0.000218869002906498	0.0412775857506825
FERMT1	-3.15263737015623	4.47059606548771	15.1298842738067	0.000100361939019263	0.0249215421574666
CCDC184	-3.15109369162114	3.70317301626591	13.9693329996584	0.000185816906485163	0.0364274485489795
PTH	-3.11880209506742	13.9466752142468	25.9948845330669	3.42323209848231e-07	0.000364305250252057
ZNF117	-3.09230921152917	4.16473163101549	16.2153208746101	5.65350388281871e-05	0.0161983758365608
SACS	-3.0394207109081	6.87164132678185	25.4302824686508	4.58661541196872e-07	0.000455573220152813
SORBS2	-2.98876079863214	4.47815450567587	14.4406806052724	0.00014464380772633	0.0303527900185154
MSMO1	2.93785779240917	7.84668246250741	16.2442257121924	5.56790301470339e-05	0.0161983758365608
PSAT1	2.92286168362719	5.29101003506273	14.8705718336205	0.000115145365790649	0.026805481326795
COBL	-2.91132877352891	5.25701298902256	16.6826037311305	4.4184320996575e-05	0.0143109173593037
STEAP3	-2.88223769868122	4.85289416066017	15.1502115341045	9.92871881622239e-05	0.0249215421574666
RNU4ATAC	-2.7207493310338	8.16446806045149	21.3708244404245	3.78487176749392e-06	0.00216887709476507
FKBP5	-2.71612067919682	5.60438492630348	14.6922422319407	0.000126566235016918	0.0285713687199556
DUSP16	-2.6887353985068	5.9364366669051	14.5182338915096	0.000138809473642317	0.0299727876492301
DUSP6	2.66623300157306	9.00930018496705	16.0057986450717	6.3148773687257e-05	0.0174232144290082
INTU	-2.66155401005207	4.45280360611949	13.2924887593277	0.000266471522316744	0.04728893504283
BHLHE40	2.60611062992897	7.12327834966099	19.8730039441706	8.27608000808567e-06	0.00359634958373066
SLC31A2	-2.5141019737679	7.35010348323853	17.8195619791158	2.428733765452e-05	0.00904642609286734
GLRX	2.44072217823228	6.66003258276304	17.8441298350146	2.39757744992333e-05	0.00904642609286734
SGK3	-2.23257945783346	5.10833467872746	13.408079476405	0.000250542800681047	0.0460844097203323
ICE2	-2.17821699769971	6.71474649409283	16.8572860148372	4.02983297676475e-05	0.0133423292268485
BCL2	-2.137079984787	5.71053614061674	17.754882078536	2.51271850729891e-05	0.00913097391225523
S100A13	-2.02730621929986	7.30466750287677	14.6344265964811	0.000130508572357915	0.0289966544510969
GLS	2.01240750709367	9.73989157007739	17.0410104621944	3.6581141109534e-05	0.0123868732134306
CHGA	-1.95087535649121	12.6879881924717	14.4017740233833	0.000147663135113695	0.0305560145841519
SESN1	-1.91662566207046	6.5155157706757	15.711089993435	7.37902601909847e-05	0.0192877383611488
STXBP5	-1.88622750583965	7.6980736469764	16.2748695992615	5.47857481206127e-05	0.0161983758365608

## Sheet: Data S3
Data S3
DEG list dPTO vs Tissue
	logFC	logCPM	LR	PValue	FDR
HBB	-12.8604199656708	8.66844728460437	110.432890014149	7.87673255236666e-26	1.17355438297711e-21
PTX3	11.4274566180474	8.01430975949754	15.6355357125019	7.67977317804002e-05	0.015462289267516
CHI3L1	10.233185841167	7.84730644565428	18.0416461172435	2.16124902207803e-05	0.0057890440227317
HBA2	-10.1297681781951	5.98525	65.9374271295563	4.65468232438292e-16	2.31167039836604e-12
CXCL1	9.30167233105451	6.11184813845948	19.7979538179343	8.60747724270293e-06	0.00308467866110169
AKR1C1	9.21510505663409	6.02969676807902	19.532592731009	9.88978079995923e-06	0.00327439653641317
TP53I11	8.44780712171706	5.25446518151871	13.9971477046834	0.000183088163669362	0.0290194739415939
CA12	8.41559348997485	5.20086179443312	12.6562451036855	0.000374313227405561	0.044974941734802
HBA1	-8.11468401531905	4.1547084977561	39.9946827549155	2.54655118553189e-10	4.21567401258218e-07
TNFAIP6	7.93683190207206	5.02070479142257	17.5270070394748	2.83255443333276e-05	0.00683993142861805
FAM20A	7.75487587531706	5.07082778875681	31.4884220122572	2.00633002547139e-08	1.75837123820578e-05
SRPX2	7.69860062759322	5.044169477259	14.1565894123841	0.000168206931761534	0.0275397261133527
HPGD	-7.65517863701005	5.14826664519684	17.8201950248646	2.42792586966315e-05	0.00613113009018835
PCP4	-7.01603069332548	3.31821876631512	18.1862238044275	2.00322620507619e-05	0.00552704948693151
MOBP	-6.48409672932951	2.95771405061039	20.9271630563898	4.77081387580517e-06	0.00211384952099978
S1PR3	6.41546178633225	4.6531461413075	12.5670349380775	0.000392610998282488	0.0467960901072863
RIMBP2	-6.38945577774101	4.75994374857593	37.5922382701389	8.71907419995568e-10	1.2990548650514e-06
CCT8P1	-6.19395612184092	3.00299249161744	20.7964969484994	5.10763022726304e-06	0.00211384952099978
RGS1	-6.07511933470702	2.73478147073266	18.2914791718304	1.89553124976317e-05	0.00533060276971797
KLHL14	-5.93844803770289	3.6443511309914	20.8427960737625	4.9856391477091e-06	0.00211384952099978
PHLDA1	5.85527954458751	7.22946494749417	48.4306761398599	3.42173502716474e-12	1.27451075424319e-08
PNMT	-5.81589879844043	2.65496755632928	16.0338157673289	6.2221192249934e-05	0.0130568104694615
CXCL8	5.75563591192745	5.3048361856336	20.4103883162865	6.24896583657392e-06	0.00240578344509083
C11orf96	5.71452567940493	5.19058544460804	14.1277760908634	0.000170802984712606	0.0276608007525338
STC2	5.67798770283284	5.90640653125022	13.6470955886858	0.000220582262457384	0.0322739965635583
PDK4	-5.60175831409639	8.84898198519985	36.668150438985	1.40048958151549e-09	1.73882452291661e-06
CPA3	-5.50813442310797	2.47803950238246	12.7182382340172	0.000362106733095414	0.0438620180194193
CLEC3B	-5.50813442310797	2.47803950238246	12.7182382340172	0.000362106733095414	0.0438620180194193
CFAP221	-5.50377905324556	2.47715589182071	15.4577548688477	8.43700471394453e-05	0.0165398596359289
CYP1B1	5.36231588862198	10.4955049074672	18.2907592751034	1.89624771323614e-05	0.00533060276971797
IER3	5.36115594305589	8.65363571342248	21.5882864323053	3.37909254703348e-06	0.00178956661517044
PTPRD-AS1	-5.31471167758319	2.40552983039892	13.6510820680532	0.000220114434836359	0.0322739965635583
IKZF1	-5.09929417831585	2.38538970843048	12.3517516883482	0.000440572892601879	0.0497279964157227
WDR86	-5.07406150420665	3.23567896633171	20.8155512682005	5.05706638751041e-06	0.00211384952099978
GRM7	-5.02910407434682	3.15148442209134	14.2718191858402	0.00015821596162273	0.0264860630586186
FAM43A	4.98598312760184	5.87839218747226	17.7235074991273	2.55450239250689e-05	0.00634325519099335
CCL2	4.93295410442207	6.9117608901196	19.7784739251533	8.69565096759991e-06	0.00308467866110169
LDLR	4.9122922677974	7.48342279424377	45.8432596042657	1.28103148348961e-11	3.81721761450233e-08
CD44	4.84230623626996	6.98151726612515	17.9428197654104	2.27641549285323e-05	0.00585906103308281
CA8	-4.83209609411445	6.3964602725922	73.3777314342097	1.07067249836156e-17	7.97597477654446e-14
STC1	4.78851428708907	6.98000776200523	13.8958999161679	0.000193219510865924	0.0301093655007723
SPATA17	-4.71294349744976	5.70818619791576	31.7455794492842	1.75748825348935e-08	1.63655109304611e-05
CA14	-4.61513394940869	2.97863068859136	13.1332296014794	0.000290104270943813	0.0392933048435624
TMC3	-4.56745663776543	4.92509996547294	37.1544716656964	1.09132204274906e-09	1.47814610135621e-06
RASD1	4.49428446679802	5.80540350407107	14.1775880638672	0.00016634003957223	0.0275366694398518
GDF15	4.43549463863106	8.49635080545201	20.9253315824015	4.77537727321662e-06	0.00211384952099978
SELL	-4.43446029846708	5.25875898845071	12.4015306314634	0.000428982074283347	0.0492355441139979
IER5L	4.39222606781142	6.6858341624786	24.1069055655845	9.11329020892704e-07	0.000617176867376382
ZBTB16	-4.37510080409531	4.13519029578035	25.3540128930899	4.77158715011705e-07	0.000374167773418915
SNORA31	-4.37263862362605	2.75872338389209	13.0570332985607	0.000302147643072426	0.0401937297690721
FRMPD4	-4.23039086207398	4.1257722525671	20.8709567065138	4.9128748010222e-06	0.00211384952099978
MTND3P19	-4.21762037941591	4.5670905541168	19.6478071050119	9.31101070297467e-06	0.00322615694101441
INSIG1	4.19787555274653	6.42055207767305	40.1998331592512	2.29267825257147e-10	4.21567401258218e-07
C10orf71	-4.19608351108198	4.34908104136468	31.8360736995035	1.67748100206601e-08	1.63655109304611e-05
PPP1R14C	-4.19584388982013	3.8711846957234	21.5300452863197	3.48328289415014e-06	0.00178956661517044
PTHLH	-4.18962306161271	5.21389938079889	14.9154522244151	0.000112438233911405	0.0200287318234022
PEX5L	-4.154170995687	5.567160615218	23.5580942604111	1.2119849945653e-06	0.000785102801479495
ZBED6CL	4.1157933111602	9.02670510215933	16.6312785453333	4.53961675624902e-05	0.0100948880673663
RNU4ATAC	-4.02250364253914	8.16446806045149	42.8707523607394	5.84784370822788e-11	1.38350338351348e-07
AKR1C2	4.01450674775255	5.74690668681656	13.081996881492	0.000298147445845034	0.0400189080688753
EPSTI1	-3.91405822574267	3.70944590786491	14.3618479499091	0.000150827580628395	0.0255361377702552
ADGRG2	-3.85223218495525	5.38454720852708	42.6638915126933	6.50011657466565e-11	1.38350338351348e-07
MTARC1	-3.8362999928039	3.51213954357774	12.4360694256497	0.00042112111351367	0.0492355441139979
TESMIN	-3.79008458431732	2.87841225702872	12.4446110985571	0.000419199563476312	0.0492355441139979
MS4A4A	-3.78650770879254	3.04940143262936	12.9617465829104	0.00031792044838567	0.0411886674825922
EMP3	3.74062853425756	4.56536995062933	14.5471630109097	0.00013669432380976	0.0234092957522025
PKIB	-3.69291883839577	4.57143921230145	15.2135811445385	9.60104481384875e-05	0.0181070843900674
MRPS6	3.59408403695076	7.70449738055693	15.9147151074303	6.62615430794045e-05	0.0137115379213896
SORBS2	-3.5868073171683	4.47815450567587	21.8252426579969	2.98645158421834e-06	0.00164796822789885
AKR1B1	3.48709112119919	8.33721862085713	15.4052675885758	8.67461435262107e-05	0.0167848154856755
SLCO4A1	3.48412212382203	6.24416777514034	18.0287891102198	2.17589412224294e-05	0.0057890440227317
C1orf112	-3.43075933868825	4.41924389743148	14.9642407202699	0.00010956797984796	0.0199079674604239
TET1	-3.40357391352483	4.4328132649437	16.8751659685268	3.99204838872814e-05	0.00901174680964555
TDRD9	-3.38209180356171	5.47025355846159	27.4928569550674	1.57675781054878e-07	0.000130511747885368
NQO1	3.35315781198913	6.96202432920428	15.5951023887023	7.84575444077069e-05	0.015585852721739
ARRDC2	-3.34652680456031	5.83579775323552	35.729405209693	2.26716023948188e-09	2.59834003138773e-06
FKBP5	-3.28743473646412	5.60438492630348	22.1571704909492	2.51215926937352e-06	0.0015595275397665
TENM4	-3.2524268367244	4.19371508804281	18.9849452742612	1.31753906377561e-05	0.00408958635649849
VOPP1	3.23629965587515	4.28999138731267	12.8973935480594	0.000329040032876197	0.0415454868629023
HCLS1	-3.18610205745453	3.26824688688685	12.3845311954246	0.000432905314379067	0.0492355441139979
EPHA1	-3.11154043235721	6.02896579232917	17.9391060922169	2.28086139954898e-05	0.00585906103308281
CHPF2	3.08549922858535	5.36253659594791	13.5550605092973	0.000231665963246758	0.033510594042849
TARBP1	-3.08148743580208	4.00390263172355	18.5557357025634	1.6500796438634e-05	0.00491690732278416
PLEKHF1	-3.07894780421578	3.89272994043275	14.6880877442907	0.0001268454800743	0.0219752419491511
SGSM1	-3.05239900354663	3.29018502490443	13.3090791056936	0.000264124053565716	0.036436891426626
SLC16A9	-3.00128326637727	5.49439779977662	13.0165056011426	0.000308757425859046	0.0407095299811852
FERMT1	-2.9914643308576	4.47059606548771	16.2168213349639	5.64902791781151e-05	0.0120235524210677
NAALADL2	-2.96429322661822	4.07232097367393	17.2775774289669	3.22975663469104e-05	0.00751877251566592
SGK3	-2.95725754505808	5.10833467872746	24.4540042800401	7.61051713898254e-07	0.000566945474268504
BCL2	-2.94951973419534	5.71053614061674	34.1395334690985	5.12984166270026e-09	5.45925078089794e-06
FILIP1L	2.90545757128974	7.51164071823004	13.4823426616297	0.0002408189470499	0.0341710618294902
BCL3	2.86392451643153	5.59356765334948	13.5048086261373	0.000237952911665426	0.0340890426048383
KLF10	2.84271696418342	6.23655174550007	15.0106116475475	0.000106908325318054	0.0199079674604239
HIF1A	2.73310721324726	9.74988985258761	17.5177780260949	2.84633699291442e-05	0.00683993142861805
PTH	-2.73203132391961	13.9466752142468	20.3956007208558	6.29743971800404e-06	0.00240578344509083
SOD2	2.70624127733014	8.07690186855394	24.1505079124229	8.90926671986486e-07	0.000617176867376382
HOMER3	2.69947423216766	6.08842958302025	18.3596382558053	1.82891438599989e-05	0.00533060276971797
BHLHE40	2.63506711612171	7.12327834966099	20.5927856900664	5.68097922011897e-06	0.00228759214596088
KANSL1L	-2.57893685909004	8.39206199104243	12.920286383437	0.000325040126361586	0.0414582300304897
MSMO1	2.56710329718941	7.84668246250741	12.8221376068063	0.000342542147404111	0.0425294621181155
SACS	-2.55764505169528	6.87164132678185	19.4605351133254	1.02699806549873e-05	0.00332635742997078
SCD	2.48585349349584	8.83667244581278	17.1064511077666	3.53420542950379e-05	0.00810094256833492
FMN2	-2.42251956535939	5.54352996508042	20.8619562430862	4.93601449108583e-06	0.00211384952099978
CHGA	-2.421605211397	12.6879881924717	21.8321976165012	2.97564609681203e-06	0.00164796822789885
IRX3	-2.41573265248764	7.34974333068708	22.0708478444701	2.62770182194247e-06	0.00156600517780484
PRR14L	-2.40566963275874	5.39232184724262	19.1642288479372	1.19940071811598e-05	0.00380210027642765
DYNLT1	2.39959947985901	5.33447732162865	12.3945905850706	0.000430579391471496	0.0492355441139979
SNORD89	-2.35359720479857	6.94741981441463	13.3816605079371	0.000254096668665197	0.0353811800602128
LASP1	2.32098672661462	7.40169667202686	13.7946437781343	0.000203916754986435	0.0306884417428576
STOX2	-2.31349070079386	4.98783838438457	12.8551098824998	0.00033655894351146	0.0421377453729179
PELI1	-2.31299661395873	6.29662286757627	13.8882627886732	0.00019400624794108	0.0301093655007723
ICE2	-2.30603934852107	6.71474649409283	19.5475424243762	9.81268891226224e-06	0.00327439653641317
FASN	2.28558335692129	6.05006560090251	18.8463288402416	1.41683529014334e-05	0.0043080467322134
ITGB6	-2.28402008936185	4.78549491947603	14.0494678942128	0.000178064207033222	0.0285266518342793
LGI2	-2.27157490915472	7.99630295083383	20.228861671648	6.87084629775378e-06	0.00255921847475584
LYPD6B	-2.27101479544059	4.31874483758471	13.2748549848969	0.000268989693344246	0.0367676829462011
CBR3-AS1	-2.24473488022132	4.6980258241975	13.8545593175501	0.000197516931600652	0.0303381934424548
RNF180	-2.24166805537731	5.83051518631741	12.7896975125616	0.000348533470598374	0.0429157039540923
ENO1	2.24013781370619	8.13657811265534	13.7988321292247	0.000203462665497888	0.0306884417428576
GLRX	2.20900972465298	6.66003258276304	14.9789368741944	0.000108717935207853	0.0199079674604239
EPHA7	-2.11703687752593	6.57573344220947	15.3185841978978	9.08186534374162e-05	0.0173475271482572
TANC2	-1.95432878616361	6.62098540805894	16.5941906501036	4.62926034750461e-05	0.0101428455760987
STXBP5	-1.92119696726758	7.6980736469764	17.4228640703472	2.99205173840911e-05	0.00707596489691386
TLCD2	1.91566405299017	6.19768419098356	12.917258499861	0.000325566340933438	0.0414582300304897
NXPE3	-1.91264281630939	5.9415890591545	15.6851838736228	7.48078780395669e-05	0.0152679804782398
SESN1	-1.88950563531631	6.5155157706757	16.3941805787129	5.14429267481921e-05	0.0111079444292944
PPP1R9A	-1.8797604103012	5.86414391976191	13.4060396351352	0.00025081540560798	0.0352537615863519
SESN3	-1.77251608659538	7.6082755172411	14.8458346774661	0.00011666543032029	0.0204493911334353
KAT6B	-1.76705475552584	6.43087817872614	12.9791846991207	0.000314973092125892	0.0411647728033655
TMEM184C	-1.74555533490347	7.30357165996092	13.6439602215232	0.000220950912778236	0.0322739965635583
GLS	1.69139391486759	9.73989157007739	12.4085116661338	0.000427381354729761	0.0492355441139979
CLK1	-1.64154304913936	6.3740646004896	14.9073655879773	0.000112921234523511	0.0200287318234022

## Sheet: Data S4
Data S4
GO terms upregulated biological processes PTO vs Tissue
Term	P.value	Adjusted.P.value	Odds.Ratio	Combined.Score	Genes
organic hydroxy compound biosynthetic process (GO:1901617)	3.25270402967092e-05	0.0128156538769034	57.8181818181818	597.460643659222	PSAT1;INSIG1;MSMO1
sterol metabolic process (GO:0016125)	8.9358058222393e-05	0.0152370945007186	40.5183175033921	377.746566401209	INSIG1;CYP1B1;MSMO1
positive regulation of calcium ion import (GO:0090280)	0.000116018486046081	0.0152370945007186	157.818181818182	1430.11064778779	STC1;CCL2
regulation of calcium ion import (GO:0090279)	0.000442145134638336	0.0435512957618761	75.4328922495274	582.634032301263	STC1;CCL2
secondary alcohol biosynthetic process (GO:1902653)	0.000821135816987328	0.0449088516131178	54.1929347826087	385.031157101538	INSIG1;MSMO1
cellular response to organic cyclic compound (GO:0071407)	0.000842546408649779	0.0449088516131178	18.3933209647495	130.207823918626	INSIG1;CYP1B1;CCL2
cholesterol biosynthetic process (GO:0006695)	0.00087023545651169	0.0449088516131178	52.5480895915679	370.293079194091	INSIG1;MSMO1
positive regulation of calcium ion transport (GO:0051928)	0.000972589162411071	0.0449088516131178	49.5403726708075	343.58967237527	STC1;CCL2
sterol biosynthetic process (GO:0016126)	0.00102583671197477	0.0449088516131178	48.1618357487923	331.461634908286	INSIG1;MSMO1
response to organic cyclic compound (GO:0014070)	0.00253974446225944	0.0618009503351419	29.8605697151424	178.437561841603	CYP1B1;CCL2
steroid biosynthetic process (GO:0006694)	0.00297317715725662	0.0618009503351419	27.4837819185645	159.904055259431	INSIG1;MSMO1
regulation of ERK1 and ERK2 cascade (GO:0070372)	0.00315390637131537	0.0618009503351419	11.4545454545455	65.9680270953451	CCL2;CHI3L1;DUSP6
cholesterol homeostasis (GO:0042632)	0.00353584562017578	0.0618009503351419	25.0863264020164	141.607365380661	INSIG1;LDLR
sterol homeostasis (GO:0055092)	0.00363409318005723	0.0618009503351419	24.7267080745342	138.899702825606	INSIG1;LDLR
cholesterol metabolic process (GO:0008203)	0.00414430159634635	0.0618009503351419	23.0724637681159	126.57602069899	INSIG1;MSMO1
positive regulation of MAPK cascade (GO:0043410)	0.00467999341469069	0.0618009503351419	9.91479369339148	53.1875000594795	GDF15;CCL2;CHI3L1
response to interleukin-1 (GO:0070555)	0.0051413941977668	0.0618009503351419	20.5910973084886	108.523957405577	CCL2;CHI3L1
positive regulation of programmed cell death (GO:0043068)	0.00527243930264807	0.0618009503351419	9.48859620944427	49.7701746274786	CYP1B1;PHLDA1;DUSP6
anion homeostasis (GO:0055081)	0.00623493907047315	0.0618009503351419	208.03125	1056.29666076894	GLS
glial cell-derived neurotrophic factor receptor signaling pathway (GO:0035860)	0.00623493907047315	0.0618009503351419	208.03125	1056.29666076894	GDF15
regulation of astrocyte activation (GO:0061888)	0.00623493907047315	0.0618009503351419	208.03125	1056.29666076894	LDLR
positive regulation of necrotic cell death (GO:0010940)	0.00623493907047315	0.0618009503351419	208.03125	1056.29666076894	SLC6A6
regulation of growth hormone receptor signaling pathway (GO:0060398)	0.00623493907047315	0.0618009503351419	208.03125	1056.29666076894	GDF15
regulation of heart growth (GO:0060420)	0.00623493907047315	0.0618009503351419	208.03125	1056.29666076894	DUSP6
positive regulation of protein catabolic process in the vacuole (GO:1904352)	0.00623493907047315	0.0618009503351419	208.03125	1056.29666076894	LDLR
negative regulation of vascular endothelial cell proliferation (GO:1905563)	0.00623493907047315	0.0618009503351419	208.03125	1056.29666076894	CCL2
T cell extravasation (GO:0072683)	0.00623493907047315	0.0618009503351419	208.03125	1056.29666076894	CCL2
enamel mineralization (GO:0070166)	0.00623493907047315	0.0618009503351419	208.03125	1056.29666076894	FAM20A
calcium ion homeostasis (GO:0055074)	0.00649474533715331	0.0618009503351419	18.1967963386728	91.652929385015	STC1;FAM20A
positive regulation of apoptotic process (GO:0043065)	0.00658862524106092	0.0618009503351419	8.73615635179153	43.8765639597736	CYP1B1;PHLDA1;DUSP6
intrinsic apoptotic signaling pathway (GO:0097193)	0.00715788907842449	0.0618009503351419	17.2826086956522	85.3681397723264	CYP1B1;CHAC1
positive regulation of vasculature development (GO:1904018)	0.00715788907842449	0.0618009503351419	17.2826086956522	85.3681397723264	CYP1B1;CHI3L1
steroid metabolic process (GO:0008202)	0.00743142031551661	0.0618009503351419	16.9420289855072	83.0504746102579	CYP1B1;MSMO1
negative regulation of astrocyte differentiation (GO:0048712)	0.00747744681013907	0.0618009503351419	166.416666666667	814.753347497614	LDLR
gamma-aminobutyric acid transport (GO:0015812)	0.00747744681013907	0.0618009503351419	166.416666666667	814.753347497614	SLC6A6
L-serine biosynthetic process (GO:0006564)	0.00747744681013907	0.0618009503351419	166.416666666667	814.753347497614	PSAT1
sterol import (GO:0035376)	0.00747744681013907	0.0618009503351419	166.416666666667	814.753347497614	LDLR
chitin catabolic process (GO:0006032)	0.00747744681013907	0.0618009503351419	166.416666666667	814.753347497614	CHI3L1
chitin metabolic process (GO:0006030)	0.00747744681013907	0.0618009503351419	166.416666666667	814.753347497614	CHI3L1
cholesterol import (GO:0070508)	0.00747744681013907	0.0618009503351419	166.416666666667	814.753347497614	LDLR
response to tumor necrosis factor (GO:0034612)	0.00828007845951323	0.0618009503351419	15.9959742351047	76.6831462317477	CCL2;CHI3L1
glial cell migration (GO:0008347)	0.0087184638276748	0.0618009503351419	138.673611111111	657.633560998	CCL2
glutathione catabolic process (GO:0006751)	0.0087184638276748	0.0618009503351419	138.673611111111	657.633560998	CHAC1
negative regulation of intracellular transport (GO:0032387)	0.0087184638276748	0.0618009503351419	138.673611111111	657.633560998	INSIG1
regulation of glial cell apoptotic process (GO:0034350)	0.0087184638276748	0.0618009503351419	138.673611111111	657.633560998	CCL2
chylomicron remnant clearance (GO:0034382)	0.0087184638276748	0.0618009503351419	138.673611111111	657.633560998	LDLR
regulation of lysosomal protein catabolic process (GO:1905165)	0.0087184638276748	0.0618009503351419	138.673611111111	657.633560998	LDLR
regulation of natural killer cell chemotaxis (GO:2000501)	0.0087184638276748	0.0618009503351419	138.673611111111	657.633560998	CCL2
regulation of necrotic cell death (GO:0010939)	0.0087184638276748	0.0618009503351419	138.673611111111	657.633560998	SLC6A6
endothelial cell morphogenesis (GO:0001886)	0.0087184638276748	0.0618009503351419	138.673611111111	657.633560998	STC1
negative regulation of cell motility (GO:2000146)	0.00886900643199907	0.0618009503351419	15.4215838509317	72.8699524024449	STC1;CYP1B1
positive regulation of angiogenesis (GO:0045766)	0.00917034824552603	0.0618009503351419	15.1495041952708	71.0781410481554	CYP1B1;CHI3L1
positive regulation of apoptotic cell clearance (GO:2000427)	0.0099579917015561	0.0618009503351419	118.857142857143	547.857720990995	CCL2
aromatic compound biosynthetic process (GO:0019438)	0.0099579917015561	0.0618009503351419	118.857142857143	547.857720990995	PSAT1
regulation of anion transport (GO:0044070)	0.0099579917015561	0.0618009503351419	118.857142857143	547.857720990995	STC1
regulation of apoptotic cell clearance (GO:2000425)	0.0099579917015561	0.0618009503351419	118.857142857143	547.857720990995	CCL2
negative regulation of glial cell apoptotic process (GO:0034351)	0.0099579917015561	0.0618009503351419	118.857142857143	547.857720990995	CCL2
response to hydroperoxide (GO:0033194)	0.0099579917015561	0.0618009503351419	118.857142857143	547.857720990995	GPX3
negative regulation of microglial cell activation (GO:1903979)	0.0099579917015561	0.0618009503351419	118.857142857143	547.857720990995	LDLR
negative regulation of nitrogen compound metabolic process (GO:0051172)	0.0099579917015561	0.0618009503351419	118.857142857143	547.857720990995	LDLR
SREBP signaling pathway (GO:0032933)	0.0099579917015561	0.0618009503351419	118.857142857143	547.857720990995	INSIG1
regulation of nitrogen compound metabolic process (GO:0051171)	0.0099579917015561	0.0618009503351419	118.857142857143	547.857720990995	LDLR
cellular response to organic substance (GO:0071310)	0.0102607642781478	0.0618009503351419	14.2680560546173	65.3395347024683	CYP1B1;CCL2
positive regulation of protein phosphorylation (GO:0001934)	0.0107595100698732	0.0618009503351419	7.26543972332016	32.9267204089072	GDF15;CHI3L1;FAM20A
glucosamine-containing compound catabolic process (GO:1901072)	0.0111960320481715	0.0618009503351419	103.994791666667	467.164971012792	CHI3L1
positive regulation of membrane potential (GO:0045838)	0.0111960320481715	0.0618009503351419	103.994791666667	467.164971012792	GLRX
intestinal cholesterol absorption (GO:0030299)	0.0111960320481715	0.0618009503351419	103.994791666667	467.164971012792	LDLR
cellular response to sterol depletion (GO:0071501)	0.0111960320481715	0.0618009503351419	103.994791666667	467.164971012792	INSIG1
negative regulation of cell adhesion mediated by integrin (GO:0033629)	0.0124325865055396	0.0618009503351419	92.4351851851852	405.553302875665	CYP1B1
alanine transport (GO:0032328)	0.0124325865055396	0.0618009503351419	92.4351851851852	405.553302875665	SLC6A6
regulation of actin filament-based movement (GO:1903115)	0.0124325865055396	0.0618009503351419	92.4351851851852	405.553302875665	STC1
negative regulation of protein exit from endoplasmic reticulum (GO:0070862)	0.0124325865055396	0.0618009503351419	92.4351851851852	405.553302875665	INSIG1
L-serine metabolic process (GO:0006563)	0.0124325865055396	0.0618009503351419	92.4351851851852	405.553302875665	PSAT1
membrane lipid catabolic process (GO:0046466)	0.0124325865055396	0.0618009503351419	92.4351851851852	405.553302875665	CYP1B1
omega-hydroxylase P450 pathway (GO:0097267)	0.0124325865055396	0.0618009503351419	92.4351851851852	405.553302875665	CYP1B1
dicarboxylic acid biosynthetic process (GO:0043650)	0.0124325865055396	0.0618009503351419	92.4351851851852	405.553302875665	GLS
regulation of organ growth (GO:0046620)	0.0124325865055396	0.0618009503351419	92.4351851851852	405.553302875665	DUSP6
glutamine family amino acid biosynthetic process (GO:0009084)	0.0136676567242549	0.0618009503351419	83.1875	357.10089958134	GLS
glutathione biosynthetic process (GO:0006750)	0.0136676567242549	0.0618009503351419	83.1875	357.10089958134	CHAC1
response to sterol (GO:0036314)	0.0136676567242549	0.0618009503351419	83.1875	357.10089958134	INSIG1
negative regulation of protein maturation (GO:1903318)	0.0136676567242549	0.0618009503351419	83.1875	357.10089958134	CHAC1
intestinal lipid absorption (GO:0098856)	0.0136676567242549	0.0618009503351419	83.1875	357.10089958134	LDLR
positive regulation of nitric-oxide synthase biosynthetic process (GO:0051770)	0.0136676567242549	0.0618009503351419	83.1875	357.10089958134	CCL2
positive regulation of triglyceride biosynthetic process (GO:0010867)	0.0136676567242549	0.0618009503351419	83.1875	357.10089958134	LDLR
PERK-mediated unfolded protein response (GO:0036499)	0.0136676567242549	0.0618009503351419	83.1875	357.10089958134	CCL2
negative regulation of DNA-binding transcription factor activity (GO:0043433)	0.0136750745853578	0.0618009503351419	12.231884057971	52.5014539450397	BHLHE40;CYP1B1
negative regulation of cell migration (GO:0030336)	0.0138571396687643	0.0618009503351419	12.1451316595224	51.9684679491538	STC1;CYP1B1
glutamine metabolic process (GO:0006541)	0.0149012443701484	0.0618009503351419	75.6212121212121	318.086302707901	GLS
intrinsic apoptotic signaling pathway in response to oxidative stress (GO:0008631)	0.0149012443701484	0.0618009503351419	75.6212121212121	318.086302707901	CYP1B1
serine family amino acid biosynthetic process (GO:0009070)	0.0149012443701484	0.0618009503351419	75.6212121212121	318.086302707901	PSAT1
macrophage chemotaxis (GO:0048246)	0.0149012443701484	0.0618009503351419	75.6212121212121	318.086302707901	CCL2
maintenance of protein localization in endoplasmic reticulum (GO:0035437)	0.0149012443701484	0.0618009503351419	75.6212121212121	318.086302707901	INSIG1
nonribosomal peptide biosynthetic process (GO:0019184)	0.0149012443701484	0.0618009503351419	75.6212121212121	318.086302707901	CHAC1
positive regulation of sodium ion transmembrane transport (GO:1902307)	0.0149012443701484	0.0618009503351419	75.6212121212121	318.086302707901	GLRX
negative regulation of amyloid fibril formation (GO:1905907)	0.0149012443701484	0.0618009503351419	75.6212121212121	318.086302707901	LDLR
response to interleukin-6 (GO:0070741)	0.016133351108423	0.0634910263450912	69.3159722222222	286.057774226389	CHI3L1
regulation of protein exit from endoplasmic reticulum (GO:0070861)	0.016133351108423	0.0634910263450912	69.3159722222222	286.057774226389	INSIG1
skeletal system development (GO:0001501)	0.0165162091658716	0.0634910263450912	11.0473801560758	45.3319634212925	STC1;CHI3L1
positive regulation of protein kinase B signaling (GO:0051897)	0.0171123524318461	0.0634910263450912	10.8372983319661	44.0856388128954	GDF15;CHI3L1
negative regulation of cell activation (GO:0050866)	0.0173639786153884	0.0634910263450912	63.9807692307692	259.336925257011	LDLR
negative regulation of neuroinflammatory response (GO:0150079)	0.0173639786153884	0.0634910263450912	63.9807692307692	259.336925257011	LDLR
retinal metabolic process (GO:0042574)	0.0173639786153884	0.0634910263450912	63.9807692307692	259.336925257011	CYP1B1
cellular response to low-density lipoprotein particle stimulus (GO:0071404)	0.0173639786153884	0.0634910263450912	63.9807692307692	259.336925257011	LDLR
sodium-independent organic anion transport (GO:0043252)	0.0173639786153884	0.0634910263450912	63.9807692307692	259.336925257011	SLCO4A1
positive regulation of sodium ion transmembrane transporter activity (GO:2000651)	0.0173639786153884	0.0634910263450912	63.9807692307692	259.336925257011	GLRX
regulation of nitric-oxide synthase biosynthetic process (GO:0051769)	0.0173639786153884	0.0634910263450912	63.9807692307692	259.336925257011	CCL2
regulation of amyloid fibril formation (GO:1905906)	0.0185931285667873	0.0634910263450912	59.4077380952381	236.737650010476	LDLR
regulation of triglyceride biosynthetic process (GO:0010866)	0.0185931285667873	0.0634910263450912	59.4077380952381	236.737650010476	LDLR
integrated stress response signaling (GO:0140467)	0.0185931285667873	0.0634910263450912	59.4077380952381	236.737650010476	CCL2
negative regulation of protein processing (GO:0010955)	0.0185931285667873	0.0634910263450912	59.4077380952381	236.737650010476	CHAC1
intracellular cholesterol transport (GO:0032367)	0.0185931285667873	0.0634910263450912	59.4077380952381	236.737650010476	LDLR
macrophage migration (GO:1905517)	0.0185931285667873	0.0634910263450912	59.4077380952381	236.737650010476	CCL2
nitric oxide biosynthetic process (GO:0006809)	0.0185931285667873	0.0634910263450912	59.4077380952381	236.737650010476	CYP1B1
regulation of microglial cell activation (GO:1903978)	0.0185931285667873	0.0634910263450912	59.4077380952381	236.737650010476	LDLR
positive regulation of ERK1 and ERK2 cascade (GO:0070374)	0.0193758532378115	0.0634910263450912	10.1304347826087	39.9516759271828	CCL2;CHI3L1
activation of NF-kappaB-inducing kinase activity (GO:0007250)	0.0198208026407264	0.0634910263450912	55.4444444444444	217.3989559937	CHI3L1
positive regulation of endothelial cell apoptotic process (GO:2000353)	0.0198208026407264	0.0634910263450912	55.4444444444444	217.3989559937	CCL2
glutamine family amino acid catabolic process (GO:0009065)	0.0198208026407264	0.0634910263450912	55.4444444444444	217.3989559937	GLS
negative regulation of macrophage activation (GO:0043031)	0.0198208026407264	0.0634910263450912	55.4444444444444	217.3989559937	LDLR
cellular response to sterol (GO:0036315)	0.0198208026407264	0.0634910263450912	55.4444444444444	217.3989559937	INSIG1
nitric oxide metabolic process (GO:0046209)	0.0198208026407264	0.0634910263450912	55.4444444444444	217.3989559937	CYP1B1
eosinophil chemotaxis (GO:0048245)	0.0198208026407264	0.0634910263450912	55.4444444444444	217.3989559937	CCL2
eosinophil migration (GO:0072677)	0.0198208026407264	0.0634910263450912	55.4444444444444	217.3989559937	CCL2
epithelial cell morphogenesis (GO:0003382)	0.0210470025189845	0.0658136427974594	51.9765625	200.681358491182	STC1
cellular modified amino acid catabolic process (GO:0042219)	0.0210470025189845	0.0658136427974594	51.9765625	200.681358491182	CHAC1
regulation of establishment of endothelial barrier (GO:1903140)	0.0210470025189845	0.0658136427974594	51.9765625	200.681358491182	S1PR3
acidic amino acid transport (GO:0015800)	0.0222717298790694	0.0675004736334874	48.9166666666667	186.100382608801	SLC6A6
regulation of vascular endothelial cell proliferation (GO:1905562)	0.0222717298790694	0.0675004736334874	48.9166666666667	186.100382608801	CCL2
positive regulation of synaptic transmission, glutamatergic (GO:0051968)	0.0222717298790694	0.0675004736334874	48.9166666666667	186.100382608801	CCL2
regulation of multicellular organism growth (GO:0040014)	0.0222717298790694	0.0675004736334874	48.9166666666667	186.100382608801	GDF15
epoxygenase P450 pathway (GO:0019373)	0.0234949864071649	0.069082273465843	46.1967592592593	173.28257607803	CYP1B1
negative regulation of calcium ion transport (GO:0051926)	0.0234949864071649	0.069082273465843	46.1967592592593	173.28257607803	STC1
long-term memory (GO:0007616)	0.0234949864071649	0.069082273465843	46.1967592592593	173.28257607803	LDLR
positive regulation of triglyceride metabolic process (GO:0090208)	0.0234949864071649	0.069082273465843	46.1967592592593	173.28257607803	LDLR
cellular response to tumor necrosis factor (GO:0071356)	0.0242575974048337	0.0707962472407738	8.95969202898551	33.3213223719304	CCL2;CHI3L1
cellular modified amino acid biosynthetic process (GO:0042398)	0.0247167737784927	0.0710832764140593	43.7631578947368	161.935638794938	CHAC1
lipopolysaccharide-mediated signaling pathway (GO:0031663)	0.0247167737784927	0.0710832764140593	43.7631578947368	161.935638794938	CCL2
hydrogen peroxide catabolic process (GO:0042744)	0.0259370936730086	0.0724767014692579	41.5729166666667	151.82766517303	GPX3
retinol metabolic process (GO:0042572)	0.0259370936730086	0.0724767014692579	41.5729166666667	151.82766517303	CYP1B1
sensory perception of pain (GO:0019233)	0.0259370936730086	0.0724767014692579	41.5729166666667	151.82766517303	CCL2
sterol transport (GO:0015918)	0.0259370936730086	0.0724767014692579	41.5729166666667	151.82766517303	LDLR
regulation of angiogenesis (GO:0045765)	0.0263860392421063	0.0732119680379569	8.55461821328142	31.095354763087	CYP1B1;CHI3L1
amino acid import (GO:0043090)	0.0271559477765974	0.0732838590683519	39.5912698412698	142.77242140899	SLC6A6
glutamate metabolic process (GO:0006536)	0.0271559477765974	0.0732838590683519	39.5912698412698	142.77242140899	GLS
membrane lipid metabolic process (GO:0006643)	0.0271559477765974	0.0732838590683519	39.5912698412698	142.77242140899	CYP1B1
peptidyl-threonine dephosphorylation (GO:0035970)	0.0271559477765974	0.0732838590683519	39.5912698412698	142.77242140899	DUSP6
regulation of protein kinase B signaling (GO:0051896)	0.0273557417133755	0.0733208315310882	8.38600212089077	30.1797862637616	GDF15;CHI3L1
positive regulation of epithelial cell apoptotic process (GO:1904037)	0.0283733377644313	0.0750274837529257	37.7897727272727	134.61871091776	CCL2
negative regulation of intracellular protein transport (GO:0090317)	0.0283733377644313	0.0750274837529257	37.7897727272727	134.61871091776	INSIG1
negative regulation of multicellular organismal process (GO:0051241)	0.029087229614044	0.0753830462580359	8.10623461853979	28.6754486616764	GDF15;STC1
amino acid import across plasma membrane (GO:0089718)	0.0295892653137072	0.0753830462580359	36.1449275362319	127.242565833662	SLC6A6
protein kinase B signaling (GO:0043491)	0.0295892653137072	0.0753830462580359	36.1449275362319	127.242565833662	CCL2
cellular response to lipid (GO:0071396)	0.0303505095089494	0.0753830462580359	7.91745141254258	27.6710332675597	INSIG1;CCL2
receptor signaling pathway via STAT (GO:0097696)	0.0308037321003649	0.0753830462580359	34.6371527777778	120.541428182783	CCL2
negative regulation of ion transport (GO:0043271)	0.0308037321003649	0.0753830462580359	34.6371527777778	120.541428182783	STC1
positive regulation of peptidyl-threonine phosphorylation (GO:0010800)	0.0308037321003649	0.0753830462580359	34.6371527777778	120.541428182783	CHI3L1
organophosphate ester transport (GO:0015748)	0.0308037321003649	0.0753830462580359	34.6371527777778	120.541428182783	LDLR
positive regulation of vascular endothelial growth factor production (GO:0010575)	0.0308037321003649	0.0753830462580359	34.6371527777778	120.541428182783	CYP1B1
divalent inorganic cation homeostasis (GO:0072507)	0.0308037321003649	0.0753830462580359	34.6371527777778	120.541428182783	FAM20A
peptide catabolic process (GO:0043171)	0.0308037321003649	0.0753830462580359	34.6371527777778	120.541428182783	CHAC1
regulation of protein processing (GO:0070613)	0.0308037321003649	0.0753830462580359	34.6371527777778	120.541428182783	CHAC1
positive regulation of ion transmembrane transporter activity (GO:0032414)	0.0320167398038226	0.0770114488130622	33.25	114.429755103557	GLRX
endothelial cell development (GO:0001885)	0.0320167398038226	0.0770114488130622	33.25	114.429755103557	STC1
inflammatory response (GO:0006954)	0.0332058543133927	0.0770114488130622	7.53127383676583	25.6442064527324	CCL2;CHI3L1
regulation of vascular endothelial growth factor production (GO:0010574)	0.0332282900970065	0.0770114488130622	31.9695512820513	108.83565874121	CYP1B1
regulation of cardiac muscle cell contraction (GO:0086004)	0.0332282900970065	0.0770114488130622	31.9695512820513	108.83565874121	STC1
camera-type eye development (GO:0043010)	0.0332282900970065	0.0770114488130622	31.9695512820513	108.83565874121	CYP1B1
cellular lipid catabolic process (GO:0044242)	0.0332282900970065	0.0770114488130622	31.9695512820513	108.83565874121	CYP1B1
nucleobase-containing small molecule interconversion (GO:0015949)	0.0332282900970065	0.0770114488130622	31.9695512820513	108.83565874121	GLRX
entrainment of circadian clock by photoperiod (GO:0043153)	0.0332282900970065	0.0770114488130622	31.9695512820513	108.83565874121	BHLHE40
sulfur compound transport (GO:0072348)	0.0344383846472215	0.0779811698333635	30.7839506172839	103.698308234667	SLC6A6
neutral amino acid transport (GO:0015804)	0.0344383846472215	0.0779811698333635	30.7839506172839	103.698308234667	SLC6A6
regulation of multicellular organismal development (GO:2000026)	0.0344383846472215	0.0779811698333635	30.7839506172839	103.698308234667	DUSP6
photoperiodism (GO:0009648)	0.0344383846472215	0.0779811698333635	30.7839506172839	103.698308234667	BHLHE40
hydrogen peroxide metabolic process (GO:0042743)	0.0356470251349898	0.0798007267226476	29.6830357142857	98.9659001379511	GPX3
intrinsic apoptotic signaling pathway in response to endoplasmic reticulum stress (GO:0070059)	0.0356470251349898	0.0798007267226476	29.6830357142857	98.9659001379511	CHAC1
cellular protein modification process (GO:0006464)	0.0367468986459297	0.0806697778396715	3.53602910312019	11.6819844662789	CCL2;GLRX;FAM20A;DUSP6
estrogen metabolic process (GO:0008210)	0.0368542132262459	0.0806697778396715	28.6580459770115	94.5940578157239	CYP1B1
respiratory tube development (GO:0030323)	0.0368542132262459	0.0806697778396715	28.6580459770115	94.5940578157239	CHI3L1
negative regulation of Notch signaling pathway (GO:0045746)	0.0368542132262459	0.0806697778396715	28.6580459770115	94.5940578157239	CHAC1
aminoglycan catabolic process (GO:0006026)	0.0380599505912853	0.0814979376791653	27.7013888888889	90.5445579257637	CHI3L1
receptor signaling pathway via JAK-STAT (GO:0007259)	0.0380599505912853	0.0814979376791653	27.7013888888889	90.5445579257637	CCL2
positive regulation of leukocyte cell-cell adhesion (GO:1903039)	0.0380599505912853	0.0814979376791653	27.7013888888889	90.5445579257637	CCL2
cellular nitrogen compound biosynthetic process (GO:0044271)	0.0380599505912853	0.0814979376791653	27.7013888888889	90.5445579257637	CYP1B1
negative regulation of developmental growth (GO:0048640)	0.0392642388923452	0.0827278616234439	26.8064516129032	86.7843088994557	GDF15
positive regulation of receptor signaling pathway via STAT (GO:1904894)	0.0392642388923452	0.0827278616234439	26.8064516129032	86.7843088994557	CYP1B1
regulation of NMDA receptor activity (GO:2000310)	0.0392642388923452	0.0827278616234439	26.8064516129032	86.7843088994557	CCL2
positive regulation of receptor signaling pathway via JAK-STAT (GO:0046427)	0.0404670797978911	0.0843599441289369	25.9674479166667	83.2845252717618	CYP1B1
primary alcohol metabolic process (GO:0034308)	0.0404670797978911	0.0843599441289369	25.9674479166667	83.2845252717618	CYP1B1
regulation of cell adhesion mediated by integrin (GO:0033628)	0.041668474974439	0.0853038377597221	25.1792929292929	80.0200555972378	CYP1B1
negative regulation of cell cycle G1/S phase transition (GO:1902807)	0.0428684260822969	0.0853038377597221	24.4375	76.9688317310247	CCL2
negative regulation of epithelial cell migration (GO:0010633)	0.0428684260822969	0.0853038377597221	24.4375	76.9688317310247	STC1
respiratory system development (GO:0060541)	0.0428684260822969	0.0853038377597221	24.4375	76.9688317310247	CHI3L1
positive regulation of lipid biosynthetic process (GO:0046889)	0.0428684260822969	0.0853038377597221	24.4375	76.9688317310247	LDLR
positive regulation of lymphocyte activation (GO:0051251)	0.0428684260822969	0.0853038377597221	24.4375	76.9688317310247	CCL2
cellular response to hydrogen peroxide (GO:0070301)	0.0428684260822969	0.0853038377597221	24.4375	76.9688317310247	CYP1B1
lung development (GO:0030324)	0.0428684260822969	0.0853038377597221	24.4375	76.9688317310247	CHI3L1
peptidyl-tyrosine dephosphorylation (GO:0035335)	0.0428684260822969	0.0853038377597221	24.4375	76.9688317310247	DUSP6
negative regulation of signal transduction (GO:0009968)	0.0435418812930282	0.0862085488917241	6.467596390484	20.2696541525672	GDF15;CHAC1
regulation of cardiac muscle contraction (GO:0055117)	0.0440669347813741	0.0868118615193069	23.7380952380952	74.1114147449015	STC1
negative regulation of endothelial cell proliferation (GO:0001937)	0.0452640027356933	0.0874216523424665	23.0775462962963	71.4306183382445	CCL2
negative regulation of G1/S transition of mitotic cell cycle (GO:2000134)	0.0452640027356933	0.0874216523424665	23.0775462962963	71.4306183382445	CCL2
glutamine family amino acid metabolic process (GO:0009064)	0.0452640027356933	0.0874216523424665	23.0775462962963	71.4306183382445	GLS
positive regulation of signaling receptor activity (GO:2000273)	0.0452640027356933	0.0874216523424665	23.0775462962963	71.4306183382445	CCL2
negative regulation of endothelial cell migration (GO:0010596)	0.0464596315903414	0.0888596837213326	22.4527027027027	68.9111948128124	STC1
connective tissue development (GO:0061448)	0.0464596315903414	0.0888596837213326	22.4527027027027	68.9111948128124	CHI3L1
regulation of peptidyl-threonine phosphorylation (GO:0010799)	0.0476538230195538	0.0902673378351163	21.8607456140351	66.5395718139106	CHI3L1
endothelial cell migration (GO:0043542)	0.0476538230195538	0.0902673378351163	21.8607456140351	66.5395718139106	CYP1B1
positive regulation of cation channel activity (GO:2001259)	0.048846578661385	0.0903547041905432	21.2991452991453	64.3036306319273	CCL2
regulation of sodium ion transmembrane transporter activity (GO:2000649)	0.048846578661385	0.0903547041905432	21.2991452991453	64.3036306319273	GLRX
bone development (GO:0060348)	0.048846578661385	0.0903547041905432	21.2991452991453	64.3036306319273	STC1
lymphocyte migration (GO:0072676)	0.048846578661385	0.0903547041905432	21.2991452991453	64.3036306319273	CCL2
sulfur compound catabolic process (GO:0044273)	0.048846578661385	0.0903547041905432	21.2991452991453	64.3036306319273	CHAC1
epithelial cell migration (GO:0010631)	0.050037900178291	0.0908522242868509	20.765625	62.1925185378566	CYP1B1
regulation of response to DNA damage stimulus (GO:2001020)	0.050037900178291	0.0908522242868509	20.765625	62.1925185378566	IER3
regulation of cell development (GO:0060284)	0.050037900178291	0.0908522242868509	20.765625	62.1925185378566	BHLHE40
import into cell (GO:0098657)	0.050037900178291	0.0908522242868509	20.765625	62.1925185378566	SLC6A6
regulation of nervous system development (GO:0051960)	0.0512277892154369	0.0921632372186399	20.2581300813008	60.1964893234467	BHLHE40
monocyte chemotaxis (GO:0002548)	0.0512277892154369	0.0921632372186399	20.2581300813008	60.1964893234467	CCL2
glutathione metabolic process (GO:0006749)	0.0524162474254505	0.0934479705232013	19.7748015873016	58.3067671785442	CHAC1
negative regulation of proteolysis (GO:0045861)	0.0524162474254505	0.0934479705232013	19.7748015873016	58.3067671785442	CHAC1
regulation of endothelial cell apoptotic process (GO:2000351)	0.0536032764567531	0.0938652929953809	19.3139534883721	56.5154300690045	CCL2
lymphocyte chemotaxis (GO:0048247)	0.0536032764567531	0.0938652929953809	19.3139534883721	56.5154300690045	CCL2
neurogenesis (GO:0022008)	0.0536032764567531	0.0938652929953809	19.3139534883721	56.5154300690045	CHAC1
metal ion homeostasis (GO:0055065)	0.0536032764567531	0.0938652929953809	19.3139534883721	56.5154300690045	FAM20A
MAPK cascade (GO:0000165)	0.054598878798875	0.0946790259175682	5.6836631518128	16.5266256696906	CCL2;DUSP6
regulation of receptor signaling pathway via JAK-STAT (GO:0046425)	0.0547888779421461	0.0946790259175682	18.874053030303	54.8153094331426	CYP1B1
amino acid transmembrane transport (GO:0003333)	0.0547888779421461	0.0946790259175682	18.874053030303	54.8153094331426	SLC6A6
establishment of protein localization to extracellular region (GO:0035592)	0.0559730535406076	0.0954691908874432	18.4537037037037	53.1999035872492	ARL4D
alpha-amino acid metabolic process (GO:1901605)	0.0559730535406076	0.0954691908874432	18.4537037037037	53.1999035872492	GLS
regulation of synaptic transmission, glutamatergic (GO:0051966)	0.0559730535406076	0.0954691908874432	18.4537037037037	53.1999035872492	CCL2
regulation of T cell activation (GO:0050863)	0.0571558048917041	0.0962366971253479	18.0516304347826	51.6633027563726	CCL2
regulation of cellular metabolic process (GO:0031323)	0.0571558048917041	0.0962366971253479	18.0516304347826	51.6633027563726	CYP1B1
positive regulation of pathway-restricted SMAD protein phosphorylation (GO:0010862)	0.0571558048917041	0.0962366971253479	18.0516304347826	51.6633027563726	GDF15
regulation of protein metabolic process (GO:0051246)	0.0583371336275198	0.0978077899967778	17.6666666666667	50.2001239137555	LDLR
response to hydrogen peroxide (GO:0042542)	0.0595170414020209	0.099363196238967	17.2977430555556	48.8054539815952	CYP1B1
amino acid transport (GO:0006865)	0.0606955298241754	0.100479154414811	16.9438775510204	47.4748002047703	SLC6A6
negative regulation of ERK1 and ERK2 cascade (GO:0070373)	0.0606955298241754	0.100479154414811	16.9438775510204	47.4748002047703	DUSP6
cellular response to oxygen-containing compound (GO:1901701)	0.0611308607592552	0.100776398071743	5.32412298523635	14.8795312419507	INSIG1;CCL2
sensory perception (GO:0007600)	0.0618726005630431	0.101152716273191	16.6041666666667	46.2040465955535	CCL2
cholesterol transport (GO:0030301)	0.0618726005630431	0.101152716273191	16.6041666666667	46.2040465955535	LDLR
cartilage development (GO:0051216)	0.0630482552333339	0.101807428532515	16.2777777777778	44.9894157045708	CHI3L1
negative regulation of protein metabolic process (GO:0051248)	0.0630482552333339	0.101807428532515	16.2777777777778	44.9894157045708	LDLR
protein homotetramerization (GO:0051289)	0.0630482552333339	0.101807428532515	16.2777777777778	44.9894157045708	GLS
regulation of apoptotic process (GO:0042981)	0.063848297637536	0.102678486813017	3.54951408537335	9.76558415324151	CYP1B1;PHLDA1;DUSP6
positive regulation of phagocytosis (GO:0050766)	0.0642224954747202	0.102860419581462	15.9639423076923	43.8274348747892	CCL2
positive regulation of cytokine production (GO:0001819)	0.0651746178825041	0.103894182347996	5.12912912912913	14.0060369101218	CYP1B1;CHI3L1
unsaturated fatty acid metabolic process (GO:0033559)	0.0653953228992461	0.103894182347996	15.6619496855346	42.7149064572122	CYP1B1
blood vessel morphogenesis (GO:0048514)	0.0677367458617261	0.10675311147808	15.0909090909091	40.6266358411004	CYP1B1
chemokine-mediated signaling pathway (GO:0070098)	0.0677367458617261	0.10675311147808	15.0909090909091	40.6266358411004	CCL2
regulation of reactive oxygen species metabolic process (GO:2000377)	0.0689053446517472	0.106884668475545	14.8206845238095	39.6456502324425	CYP1B1
arachidonic acid metabolic process (GO:0019369)	0.0689053446517472	0.106884668475545	14.8206845238095	39.6456502324425	CYP1B1
carboxylic acid transport (GO:0046942)	0.0689053446517472	0.106884668475545	14.8206845238095	39.6456502324425	SLC6A6
icosanoid metabolic process (GO:0006690)	0.0689053446517472	0.106884668475545	14.8206845238095	39.6456502324425	CYP1B1
regulation of calcium ion transport (GO:0051924)	0.0700725371329717	0.107846014181214	14.5599415204678	38.703590774259	STC1
regulation of pathway-restricted SMAD protein phosphorylation (GO:0060393)	0.0700725371329717	0.107846014181214	14.5599415204678	38.703590774259	GDF15
phospholipid transport (GO:0015914)	0.071238324931138	0.109213618766025	14.3081896551724	37.7982927857761	LDLR
cellular response to chemokine (GO:1990869)	0.0724027096697759	0.110568479108107	14.0649717514124	36.927745838789	CCL2
positive regulation of interleukin-8 production (GO:0032757)	0.0735656929646674	0.111910745282158	13.8298611111111	36.090080417129	CHI3L1
regulation of neurogenesis (GO:0050767)	0.074727276437816	0.11324056506346	13.6024590163934	35.2835559236265	BHLHE40
anterior/posterior pattern specification (GO:0009952)	0.0758874616960385	0.114120839344424	13.3823924731183	34.5065498888189	BHLHE40
cellular response to reactive oxygen species (GO:0034614)	0.0758874616960385	0.114120839344424	13.3823924731183	34.5065498888189	CYP1B1
protein secretion (GO:0009306)	0.0770462503405892	0.11542289974978	13.1693121693122	33.7575482326279	ARL4D
G protein-coupled receptor signaling pathway, coupled to cyclic nucleotide second messenger (GO:0007187)	0.0782036440133172	0.116272587702819	12.962890625	33.0351364606773	CCL2
BMP signaling pathway (GO:0030509)	0.0782036440133172	0.116272587702819	12.962890625	33.0351364606773	GDF15
positive regulation of cell death (GO:0010942)	0.079359644289574	0.117547743797339	12.7628205128205	32.3379917232263	SLC6A6
neutrophil chemotaxis (GO:0030593)	0.0839697437215684	0.123752057773017	12.0205314009662	29.7784472795001	CCL2
protein tetramerization (GO:0051262)	0.0851188011585983	0.123752057773017	11.8482142857143	29.1905324734202	GLS
negative regulation of neuron apoptotic process (GO:0043524)	0.0851188011585983	0.123752057773017	11.8482142857143	29.1905324734202	CCL2
cellular response to BMP stimulus (GO:0071773)	0.0851188011585983	0.123752057773017	11.8482142857143	29.1905324734202	GDF15
regulation of G1/S transition of mitotic cell cycle (GO:2000045)	0.0851188011585983	0.123752057773017	11.8482142857143	29.1905324734202	CCL2
negative regulation of supramolecular fiber organization (GO:1902904)	0.0862664748551896	0.124784891116172	11.6807511737089	28.6215108004778	LDLR
negative regulation of cell adhesion (GO:0007162)	0.0874127663656434	0.124784891116172	11.5179398148148	28.0705316681475	CYP1B1
granulocyte chemotaxis (GO:0071621)	0.0874127663656434	0.124784891116172	11.5179398148148	28.0705316681475	CCL2
neurotransmitter transport (GO:0006836)	0.0874127663656434	0.124784891116172	11.5179398148148	28.0705316681475	GLS
positive regulation of synaptic transmission (GO:0050806)	0.0874127663656434	0.124784891116172	11.5179398148148	28.0705316681475	CCL2
phosphorylation (GO:0016310)	0.0885465375060415	0.125509801636908	4.27725584443959	10.3690391794992	CCL2;FAM20A
NIK/NF-kappaB signaling (GO:0038061)	0.0885576772971074	0.125509801636908	11.3595890410959	27.5367936347576	CHI3L1
positive regulation of T cell activation (GO:0050870)	0.0897012092618636	0.126674825982703	11.205518018018	27.0195409598577	CCL2
regulation of cell migration (GO:0030334)	0.0915792592098415	0.128865100459563	4.19126151210109	10.0194221390064	STC1;CYP1B1
neutrophil migration (GO:1990266)	0.0919841426094814	0.128974207075216	10.9095394736842	26.0316784800118	CCL2
negative regulation of NF-kappaB transcription factor activity (GO:0032088)	0.0942615791008968	0.131233435214676	10.6287393162393	25.1016981276958	CYP1B1
regulation of ion transport (GO:0043269)	0.0942615791008968	0.131233435214676	10.6287393162393	25.1016981276958	STC1
response to interferon-gamma (GO:0034341)	0.0953982400052787	0.132348262542535	10.493670886076	24.656927579154	CCL2
regulation of interleukin-8 production (GO:0032677)	0.0965335314418881	0.133453373291593	10.3619791666667	24.2249069210729	CHI3L1
long-chain fatty acid metabolic process (GO:0001676)	0.0988000122711018	0.135634860051617	10.1082317073171	23.3970948387626	CYP1B1
regulation of Notch signaling pathway (GO:0008593)	0.0988000122711018	0.135634860051617	10.1082317073171	23.3970948387626	CHAC1
response to insulin (GO:0032868)	0.0999312048078505	0.136238389945651	9.9859437751004	23.0003574893782	INSIG1
vascular transport (GO:0010232)	0.0999312048078505	0.136238389945651	9.9859437751004	23.0003574893782	SLC6A6
transport across blood-brain barrier (GO:0150104)	0.102189502026724	0.138836771719066	9.75	22.2390316822406	SLC6A6
sodium ion transmembrane transport (GO:0035725)	0.10331660985238	0.139885719181573	9.63614341085271	21.873632377635	SLC6A6
regulation of endothelial cell migration (GO:0010594)	0.105566751796041	0.141473810230068	9.41619318181818	21.1714799336036	STC1
collagen fibril organization (GO:0030199)	0.105566751796041	0.141473810230068	9.41619318181818	21.1714799336036	CYP1B1
transforming growth factor beta receptor signaling pathway (GO:0007179)	0.105566751796041	0.141473810230068	9.41619318181818	21.1714799336036	GDF15
cellular amino acid catabolic process (GO:0009063)	0.106689789056692	0.142012759757894	9.30992509363296	20.8340280238854	GLS
sodium ion transport (GO:0006814)	0.106689789056692	0.142012759757894	9.30992509363296	20.8340280238854	SLC6A6
negative regulation of mitotic cell cycle phase transition (GO:1901991)	0.108931803930084	0.14306376916151	9.1043956043956	20.1847477266845	CCL2
retinoid metabolic process (GO:0001523)	0.108931803930084	0.14306376916151	9.1043956043956	20.1847477266845	CYP1B1
cellular response to fibroblast growth factor stimulus (GO:0044344)	0.108931803930084	0.14306376916151	9.1043956043956	20.1847477266845	CCL2
positive regulation of transmembrane receptor protein serine/threonine kinase signaling pathway (GO:0090100)	0.108931803930084	0.14306376916151	9.1043956043956	20.1847477266845	GDF15
negative regulation of MAPK cascade (GO:0043409)	0.111168416410923	0.145516133109314	8.90770609318996	19.5676378110284	DUSP6
negative regulation of neuron death (GO:1901215)	0.115625484041699	0.150351289479965	8.53865979381443	18.4212952197675	CCL2
regulation of neuron apoptotic process (GO:0043523)	0.115625484041699	0.150351289479965	8.53865979381443	18.4212952197675	CCL2
organic anion transport (GO:0015711)	0.116736393884927	0.151296510495596	8.45110544217687	18.1515963665501	SLCO4A1
organic acid transport (GO:0015849)	0.117845964040422	0.152233802727627	8.36531986531987	17.8882067340701	SLC6A6
cellular response to chemical stress (GO:0062197)	0.118954196019857	0.153163245855633	8.28125	17.6309201047218	GPX3
cellular response to cytokine stimulus (GO:0071345)	0.121001840772913	0.155292264705302	3.53170289855072	7.45877824314914	CCL2;CHI3L1
cellular metal ion homeostasis (GO:0006875)	0.12227087840991	0.156411448355534	8.03883495145631	16.8937433319883	STC1
cellular response to peptide hormone stimulus (GO:0071375)	0.124475337468927	0.158204138589539	7.88492063492064	16.4293965510301	INSIG1
regulation of phosphatidylinositol 3-kinase signaling (GO:0014066)	0.124475337468927	0.158204138589539	7.88492063492064	16.4293965510301	IER3
protein phosphorylation (GO:0006468)	0.126815335519047	0.160659942747603	3.42914979757085	7.08127423704733	CCL2;FAM20A
lipid transport (GO:0006869)	0.1277720630554	0.161353182191755	7.66473765432099	15.7702541352801	LDLR
response to endoplasmic reticulum stress (GO:0034976)	0.128868320933441	0.162217630823565	7.59403669724771	15.5599090521289	CHAC1
cellular divalent inorganic cation homeostasis (GO:0072503)	0.129963256014504	0.163074913597817	7.52462121212121	15.3540160287707	STC1
sulfur compound biosynthetic process (GO:0044272)	0.132149163973524	0.16508369533773	7.38950892857143	14.9550652540275	CHAC1
activation of protein kinase activity (GO:0032147)	0.133240139891873	0.16508369533773	7.32374631268437	14.7617592953146	CHI3L1
response to lipid (GO:0033993)	0.133240139891873	0.16508369533773	7.32374631268437	14.7617592953146	GPX3
cellular response to transforming growth factor beta stimulus (GO:0071560)	0.133240139891873	0.16508369533773	7.32374631268437	14.7617592953146	GDF15
cellular response to molecule of bacterial origin (GO:0071219)	0.134329799153841	0.165912040334211	7.25913742690059	14.572408528789	CCL2
adenylate cyclase-activating G protein-coupled receptor signaling pathway (GO:0007189)	0.13759089211439	0.168881032688691	7.07193732193732	14.0269793861906	S1PR3
regulation of cellular response to stress (GO:0080135)	0.13759089211439	0.168881032688691	7.07193732193732	14.0269793861906	IER3
cellular response to lipopolysaccharide (GO:0071222)	0.139758398594646	0.170479284973036	6.95238095238095	13.6811738302504	CCL2
cytoskeleton organization (GO:0007010)	0.139758398594646	0.170479284973036	6.95238095238095	13.6811738302504	CCL2
cellular response to interferon-gamma (GO:0071346)	0.140840189764321	0.170741645437362	6.89409722222222	13.5133229090307	CCL2
protein homooligomerization (GO:0051260)	0.140840189764321	0.170741645437362	6.89409722222222	13.5133229090307	GLS
fatty acid metabolic process (GO:0006631)	0.144077732971028	0.174130757026335	6.72493224932249	13.0288992929485	MSMO1
cellular response to oxidative stress (GO:0034599)	0.145154309022918	0.174895405978684	6.67036290322581	12.8735195960431	GPX3
positive regulation of intracellular signal transduction (GO:1902533)	0.148111291446856	0.177914173262382	3.10597826086957	5.93177031827497	GDF15;CHI3L1
positive regulation of macromolecule biosynthetic process (GO:0010557)	0.149447628052219	0.178431410462346	6.46061197916667	12.2803910853304	CCL2
cellular response to insulin stimulus (GO:0032869)	0.149447628052219	0.178431410462346	6.46061197916667	12.2803910853304	INSIG1
G2/M transition of mitotic cell cycle (GO:0000086)	0.150517719047509	0.178626449713008	6.41020671834625	12.138844791932	PHLDA1
regulation of primary metabolic process (GO:0080090)	0.150517719047509	0.178626449713008	6.41020671834625	12.138844791932	LDLR
cell cycle G2/M phase transition (GO:0044839)	0.151586517552237	0.17935461836511	6.36057692307692	11.999856434706	PHLDA1
transmembrane receptor protein serine/threonine kinase signaling pathway (GO:0007178)	0.153720242987001	0.181334657894845	6.26357323232323	11.7292983475653	GDF15
cellular calcium ion homeostasis (GO:0006874)	0.156911174728257	0.184546277143085	6.12345679012346	11.3411036827375	STC1
protein dephosphorylation (GO:0006470)	0.160090554447561	0.187725233489104	5.98943236714976	10.9727338824386	DUSP6
receptor-mediated endocytosis (GO:0006898)	0.16431182690413	0.190970087906275	5.81954225352113	10.5100308832676	LDLR
nitrogen compound transport (GO:0071705)	0.16431182690413	0.190970087906275	5.81954225352113	10.5100308832676	SLC6A6
monocarboxylic acid metabolic process (GO:0032787)	0.16431182690413	0.190970087906275	5.81954225352113	10.5100308832676	MSMO1
positive regulation of cytosolic calcium ion concentration (GO:0007204)	0.168512728350766	0.195276514618241	5.65896118721461	10.0771611400111	S1PR3
regulation of cytosolic calcium ion concentration (GO:0051480)	0.169559781787547	0.195913648165084	5.62018140589569	9.97329133698959	S1PR3
positive regulation of hydrolase activity (GO:0051345)	0.170605569432732	0.196545597533616	5.58192567567568	9.87108293735773	CCL2
response to cytokine (GO:0034097)	0.171650092688749	0.197172409677455	5.54418344519016	9.77049906759283	CHI3L1
dephosphorylation (GO:0016311)	0.174776090925538	0.200179592513553	5.43393640350877	9.4781414238833	DUSP6
cellular response to interleukin-1 (GO:0071347)	0.176853794759315	0.201972159812088	5.36282467532468	9.29072857412956	CCL2
regulation of cell differentiation (GO:0045595)	0.177890762539848	0.202569249828613	5.32795698924731	9.19917387192121	SLC6A6
cellular response to growth factor stimulus (GO:0071363)	0.179960937152934	0.204336049677971	5.25955414012739	9.02021670226334	CCL2
response to lipopolysaccharide (GO:0032496)	0.180994146890201	0.204918660559596	5.22600210970464	8.93275620781508	CCL2
positive regulation of cellular process (GO:0048522)	0.183136316934465	0.206749882155241	2.70109568008933	4.58517609963218	SLC6A6;S1PR3
adenylate cyclase-modulating G protein-coupled receptor signaling pathway (GO:0007188)	0.18716721045307	0.210696802624313	5.0332825203252	8.43453772014243	S1PR3
regulation of MAPK cascade (GO:0043408)	0.188191702037209	0.211246525933505	5.00252525252525	8.35568863449169	GDF15
cation transport (GO:0006812)	0.196343127062528	0.219770431996126	4.76926782273603	7.76385055973747	SLC6A6
positive regulation of developmental process (GO:0051094)	0.199379606492161	0.222537011212214	4.68726325757576	7.55842152841636	SLC6A6
positive regulation of cellular biosynthetic process (GO:0031328)	0.202405070343507	0.225275699760852	4.60800744878957	7.36121951123081	LDLR
regulation of GTPase activity (GO:0043087)	0.211415750898497	0.234641706631008	4.38541666666667	6.81462482312489	CCL2
negative regulation of macromolecule metabolic process (GO:0010605)	0.216379373390955	0.239476048078753	4.27072538860104	6.53729353720152	LDLR
regulation of macromolecule metabolic process (GO:0060255)	0.222296134845049	0.245335230053079	4.14070351758794	6.22656157038466	LDLR
generation of neurons (GO:0048699)	0.224258840430706	0.246810008742174	4.09908789386401	6.12794930505833	BHLHE40
mitotic cell cycle phase transition (GO:0044772)	0.231090931431287	0.253620687977513	3.95973557692308	5.80079088829507	PHLDA1
positive regulation of GTPase activity (GO:0043547)	0.235935590466322	0.257503109816429	3.86580594679186	5.58298315886974	CCL2
positive regulation of protein modification process (GO:0031401)	0.235935590466322	0.257503109816429	3.86580594679186	5.58298315886974	FAM20A
regulation of cell population proliferation (GO:0042127)	0.247298159422999	0.269158770200722	2.19251397923086	3.06329403090337	CYP1B1;S1PR3
apoptotic process (GO:0006915)	0.252189199245969	0.273726017914357	3.57699275362319	4.92757823392161	IER3
membrane organization (GO:0061024)	0.262528804358396	0.284165793728593	3.41182572614108	4.56295686584593	LDLR
positive regulation of phosphorylation (GO:0042327)	0.272731091199816	0.294400136801993	3.26107804232804	4.23701755206841	FAM20A
positive regulation of cell differentiation (GO:0045597)	0.277323573604772	0.298539584700219	3.19682230869001	4.10014940753066	SLC6A6
regulation of protein phosphorylation (GO:0001932)	0.284613690642475	0.305552572515355	3.09905660377358	3.89434422492518	FAM20A
inorganic cation transmembrane transport (GO:0098662)	0.291833180404461	0.312451829019993	3.00702075702076	3.70336539422253	SLC6A6
extracellular matrix organization (GO:0030198)	0.314816641422454	0.336145682169232	2.74191750278707	3.16901200940253	CYP1B1
cellular protein localization (GO:0034613)	0.339607124542356	0.361635694782941	2.49580792682927	2.69538731802165	ARL4D
intracellular protein transport (GO:0006886)	0.345460734568372	0.366877437789592	2.44278606965174	2.59637939588067	ARL4D
supramolecular fiber organization (GO:0097435)	0.357836918685792	0.378999317102694	2.33630952380952	2.40097373705742	CYP1B1
protein transport (GO:0015031)	0.372391920368281	0.393357685321991	2.21999547101449	2.19293024066464	ARL4D
negative regulation of cell population proliferation (GO:0008285)	0.380340634305547	0.400679705658785	2.16016313932981	2.08820383176514	CYP1B1
transmembrane receptor protein tyrosine kinase signaling pathway (GO:0007169)	0.399791848327275	0.420047968642523	2.02357320099256	1.85523466878639	GDF15
organelle organization (GO:0006996)	0.41193154305793	0.431651670119214	1.94470962609387	1.7247592745049	CCL2
regulation of nucleic acid-templated transcription (GO:1903506)	0.419398775719873	0.43831065685313	1.89840714840715	1.64958876987874	BHLHE40
regulation of intracellular signal transduction (GO:1902531)	0.424571587258551	0.442542871375315	1.86725917431193	1.59963359670285	IER3
nervous system development (GO:0007399)	0.431884631947072	0.448977691258961	1.82445814648729	1.53180918883369	CHAC1
negative regulation of nucleic acid-templated transcription (GO:1903507)	0.444112496555741	0.460474535902532	1.75593952483801	1.42525638948534	BHLHE40
regulation of cellular macromolecule biosynthetic process (GO:2000112)	0.446952703317973	0.462203058024361	1.74054246966453	1.40166320060844	BHLHE40
positive regulation of cell population proliferation (GO:0008284)	0.451186907788203	0.465360318504062	1.71793516560958	1.36725923734063	S1PR3
neutrophil degranulation (GO:0043312)	0.456087482852799	0.469186601159276	1.69227430555556	1.32855487128358	CHI3L1
negative regulation of apoptotic process (GO:0043066)	0.458868921269659	0.469595727221417	1.67794421487603	1.30710291213277	CCL2
neutrophil activation involved in immune response (GO:0002283)	0.458868921269659	0.469595727221417	1.67794421487603	1.30710291213277	CHI3L1
neutrophil mediated immunity (GO:0002446)	0.460946033912228	0.470499319589165	1.66735112936345	1.29132060866374	CHI3L1
negative regulation of cellular macromolecule biosynthetic process (GO:2000113)	0.500273897099887	0.509322778959575	1.48267704517705	1.02690143403847	BHLHE40
negative regulation of cellular process (GO:0048523)	0.512341502528572	0.520264309268705	1.43141592920354	0.957279269505907	CYP1B1
cytokine-mediated signaling pathway (GO:0019221)	0.545717573420144	0.552731938117061	1.30073924731183	0.787797540293019	CCL2
negative regulation of transcription by RNA polymerase II (GO:0000122)	0.581254708418306	0.587216295171315	1.17691556857003	0.638554633191577	BHLHE40
negative regulation of transcription, DNA-templated (GO:0045892)	0.703215417798923	0.708610932513493	0.837205209433298	0.294773263007728	BHLHE40
regulation of gene expression (GO:0010468)	0.750263426947496	0.754091301574779	0.730403525046382	0.20986750089322	BHLHE40
regulation of transcription by RNA polymerase II (GO:0006357)	0.946260412805342	0.948668200115279	0.335789871504157	0.0185481829553035	BHLHE40
regulation of transcription, DNA-templated (GO:0006355)	0.949058906368288	0.949058906368288	0.329395155297964	0.0172222314359855	BHLHE40

## Sheet: Data S5
Data S5
GO terms downregulated biological processes PTO vs Tissue
Term	P.value	Adjusted.P.value	Odds.Ratio	Combined.Score	Genes
oxygen transport (GO:0015671)	0.0001902713322118	0.041912153124648	135.145762711864	1157.80178224981	HBB;HBA1
mast cell activation involved in immune response (GO:0002279)	0.000253197218729978	0.041912153124648	112.61581920904	932.610096839363	CHGA;S100A13
mast cell degranulation (GO:0043303)	0.000253197218729978	0.041912153124648	112.61581920904	932.610096839363	CHGA;S100A13
mast cell mediated immunity (GO:0002448)	0.000324900411818977	0.041912153124648	96.5230024213075	775.271968569714	CHGA;S100A13
copper ion transport (GO:0006825)	0.000494429518264185	0.0509250203299483	75.0659133709981	571.409685691665	STEAP3;SLC31A2
gas transport (GO:0015669)	0.000592151399185445	0.0509250203299483	67.5559322033898	502.058678491523	HBB;HBA1
cAMP metabolic process (GO:0046058)	0.00081325143053848	0.0599482483082651	56.2909604519774	400.480362554848	PTH;PTHLH
negative regulation of anoikis (GO:2000811)	0.0010682179317221	0.0689000565960752	48.2445520581114	330.077815506228	BCL2;PDK4
regulation of cartilage development (GO:0061035)	0.0013566437662336	0.0734758955142924	42.2097457627119	278.700037868156	ZBTB16;PTHLH
adenylate cyclase-modulating G protein-coupled receptor signaling pathway (GO:0007188)	0.00161687037715822	0.0734758955142924	8.62068214013294	55.4073901829123	ADGRG2;RGS1;PTH;PTHLH
purine ribonucleotide metabolic process (GO:0009150)	0.00168190893828752	0.0734758955142924	13.8851351351351	88.6958252559037	PTH;ACSL6;PTHLH
regulation of anoikis (GO:2000209)	0.00185113690249186	0.0734758955142924	35.5396966993756	223.61418253741	BCL2;PDK4
hydrogen peroxide catabolic process (GO:0042744)	0.00185113690249186	0.0734758955142924	35.5396966993756	223.61418253741	HBB;HBA1
regulation of chondrocyte differentiation (GO:0032330)	0.00283692164222266	0.0978563074173779	28.1285310734463	164.974840157337	ZBTB16;PTHLH
positive regulation of cellular process (GO:0048522)	0.00284466009934238	0.0978563074173779	4.05270885772504	23.7582425190155	TENM4;S100A13;BCL2;HBB;HBA1;EPHA1;PTHLH
hydrogen peroxide metabolic process (GO:0042743)	0.00352321304897169	0.113623620829337	24.9993722536095	141.206001941535	HBB;HBA1
regulation of transmembrane transport (GO:0034762)	0.00482089177846956	0.14628828305791	21.0879237288136	112.499778574521	BCL2;KCNJ16
bicarbonate transport (GO:0015701)	0.00510307964155499	0.14628828305791	20.4478685156651	107.922031601056	HBB;HBA1
adenylate cyclase-activating G protein-coupled receptor signaling pathway (GO:0007189)	0.0056181133857899	0.146795103006259	8.91634182908546	46.2023378003859	ADGRG2;PTH;PTHLH
lysosome localization (GO:0032418)	0.00568973267466119	0.146795103006259	19.2774818401937	99.6470774215715	CHGA;S100A13
negative regulation of secretion by cell (GO:1903531)	0.00630577989247072	0.154942020214995	18.2336234539624	92.3767990595842	CHGA;GRM7
positive regulation of ossification (GO:0045778)	0.00662471125680299	0.155379591295925	17.7528991971454	89.065380854654	PTH;ZBTB16
response to hydrogen peroxide (GO:0042542)	0.00981416956024934	0.198305745335887	14.3469166967184	66.3391107469653	HBB;HBA1
cartilage development (GO:0051216)	0.0110014768114953	0.198305745335887	13.4840677966102	60.8094478866299	WNT5B;ZBTB16
skeletal system development (GO:0001501)	0.0124591114605281	0.198305745335887	6.6020022246941	28.9517806869469	PTH;ZBTB16;PTHLH
response to reactive oxygen species (GO:0000302)	0.0140036121333083	0.198305745335887	11.823966696402	50.4698920878045	HBB;HBA1
adenylate cyclase-inhibiting G protein-coupled receptor signaling pathway (GO:0007193)	0.0144583495977944	0.198305745335887	11.6195207481005	49.225904493253	GRM7;RGS1
positive regulation of cardiac muscle contraction (GO:0060452)	0.0151586347698374	0.198305745335887	83.0625	347.96417553925	CHGA
regulation of synapse structural plasticity (GO:0051823)	0.0151586347698374	0.198305745335887	83.0625	347.96417553925	FRMPD4
regulation of interleukin-1 alpha production (GO:0032650)	0.0151586347698374	0.198305745335887	83.0625	347.96417553925	S100A13
copper ion import (GO:0015677)	0.0151586347698374	0.198305745335887	83.0625	347.96417553925	STEAP3
positive regulation of cell death (GO:0010942)	0.0173184481004133	0.198305745335887	10.5270127118644	42.6973844048833	HBB;HBA1
negative regulation of anion transport (GO:1903792)	0.0181631380812362	0.198305745335887	66.4466666666667	266.342235147662	GRM7
regulation of relaxation of cardiac muscle (GO:1901897)	0.0181631380812362	0.198305745335887	66.4466666666667	266.342235147662	CHGA
intracellular pH elevation (GO:0051454)	0.0181631380812362	0.198305745335887	66.4466666666667	266.342235147662	BCL2
lipoxin metabolic process (GO:2001300)	0.0181631380812362	0.198305745335887	66.4466666666667	266.342235147662	HPGD
macromolecule biosynthetic process (GO:0009059)	0.0181631380812362	0.198305745335887	66.4466666666667	266.342235147662	PTH
tongue development (GO:0043586)	0.0181631380812362	0.198305745335887	66.4466666666667	266.342235147662	INTU
negative regulation of amino acid transport (GO:0051956)	0.0181631380812362	0.198305745335887	66.4466666666667	266.342235147662	GRM7
negative regulation of catecholamine secretion (GO:0033604)	0.0211586264750493	0.198305745335887	55.3694444444444	213.488386948588	CHGA
regulation of transforming growth factor beta activation (GO:1901388)	0.0211586264750493	0.198305745335887	55.3694444444444	213.488386948588	ITGB6
positive regulation of gastrulation (GO:2000543)	0.0211586264750493	0.198305745335887	55.3694444444444	213.488386948588	TENM4
keratinocyte proliferation (GO:0043616)	0.0211586264750493	0.198305745335887	55.3694444444444	213.488386948588	FERMT1
smooth muscle cell migration (GO:0014909)	0.0211586264750493	0.198305745335887	55.3694444444444	213.488386948588	PLAT
lipoxin biosynthetic process (GO:2001301)	0.0211586264750493	0.198305745335887	55.3694444444444	213.488386948588	HPGD
regulation of inositol phosphate biosynthetic process (GO:0010919)	0.0211586264750493	0.198305745335887	55.3694444444444	213.488386948588	PTH
positive regulation of striated muscle contraction (GO:0045989)	0.0211586264750493	0.198305745335887	55.3694444444444	213.488386948588	CHGA
protein localization to presynapse (GO:1905383)	0.0241451262933278	0.198305745335887	47.4571428571429	176.714868655772	DLG2
anterograde axonal protein transport (GO:0099641)	0.0241451262933278	0.198305745335887	47.4571428571429	176.714868655772	DLG2
regulation of acetyl-CoA biosynthetic process from pyruvate (GO:0010510)	0.0241451262933278	0.198305745335887	47.4571428571429	176.714868655772	PDK4
regulation of acyl-CoA biosynthetic process (GO:0050812)	0.0241451262933278	0.198305745335887	47.4571428571429	176.714868655772	PDK4
axo-dendritic protein transport (GO:0099640)	0.0241451262933278	0.198305745335887	47.4571428571429	176.714868655772	DLG2
regulation of wound healing, spreading of epidermal cells (GO:1903689)	0.0241451262933278	0.198305745335887	47.4571428571429	176.714868655772	FERMT1
response to potassium ion (GO:0035864)	0.0241451262933278	0.198305745335887	47.4571428571429	176.714868655772	DLG2
positive regulation of oligodendrocyte differentiation (GO:0048714)	0.0241451262933278	0.198305745335887	47.4571428571429	176.714868655772	TENM4
snRNA transcription by RNA polymerase III (GO:0042796)	0.0241451262933278	0.198305745335887	47.4571428571429	176.714868655772	ICE2
lens fiber cell development (GO:0070307)	0.0241451262933278	0.198305745335887	47.4571428571429	176.714868655772	WNT5B
lens fiber cell differentiation (GO:0070306)	0.0241451262933278	0.198305745335887	47.4571428571429	176.714868655772	WNT5B
cellular response to potassium ion (GO:0035865)	0.0241451262933278	0.198305745335887	47.4571428571429	176.714868655772	DLG2
osteoblast development (GO:0002076)	0.0241451262933278	0.198305745335887	47.4571428571429	176.714868655772	PTHLH
long-chain fatty acid metabolic process (GO:0001676)	0.0265847472968351	0.198305745335887	8.31052521448002	30.1457457403107	HPGD;ACSL6
regulation of transmembrane transporter activity (GO:0022898)	0.0271226638795165	0.198305745335887	41.5229166666667	149.789171449368	BCL2
bone resorption (GO:0045453)	0.0271226638795165	0.198305745335887	41.5229166666667	149.789171449368	PTH
positive regulation of inositol phosphate biosynthetic process (GO:0060732)	0.0271226638795165	0.198305745335887	41.5229166666667	149.789171449368	PTH
sensory organ morphogenesis (GO:0090596)	0.0271226638795165	0.198305745335887	41.5229166666667	149.789171449368	INTU
plasminogen activation (GO:0031639)	0.0271226638795165	0.198305745335887	41.5229166666667	149.789171449368	PLAT
positive regulation of GTPase activity (GO:0043547)	0.027610840972703	0.198305745335887	4.83608432750449	17.3593509957948	SGSM1;RGS1;EPHA1
negative regulation of inclusion body assembly (GO:0090084)	0.030091265543298	0.198305745335887	36.9074074074074	129.305852202468	SACS
response to leucine (GO:0043201)	0.030091265543298	0.198305745335887	36.9074074074074	129.305852202468	SESN1
cellular response to leucine (GO:0071233)	0.030091265543298	0.198305745335887	36.9074074074074	129.305852202468	SESN1
cellular response to leucine starvation (GO:1990253)	0.030091265543298	0.198305745335887	36.9074074074074	129.305852202468	SESN1
positive regulation of transcription by RNA polymerase III (GO:0045945)	0.030091265543298	0.198305745335887	36.9074074074074	129.305852202468	ICE2
muscle cell migration (GO:0014812)	0.030091265543298	0.198305745335887	36.9074074074074	129.305852202468	PLAT
myelin assembly (GO:0032288)	0.030091265543298	0.198305745335887	36.9074074074074	129.305852202468	TENM4
positive regulation of alcohol biosynthetic process (GO:1902932)	0.0330509575559811	0.198305745335887	33.215	113.253342944237	PTH
actin filament network formation (GO:0051639)	0.0330509575559811	0.198305745335887	33.215	113.253342944237	COBL
positive regulation of chondrocyte differentiation (GO:0032332)	0.0330509575559811	0.198305745335887	33.215	113.253342944237	ZBTB16
positive regulation of dendrite development (GO:1900006)	0.0330509575559811	0.198305745335887	33.215	113.253342944237	COBL
positive regulation of integrin activation (GO:0033625)	0.0330509575559811	0.198305745335887	33.215	113.253342944237	FERMT1
positive regulation of myelination (GO:0031643)	0.0330509575559811	0.198305745335887	33.215	113.253342944237	TENM4
positive regulation of non-canonical Wnt signaling pathway (GO:2000052)	0.0330509575559811	0.198305745335887	33.215	113.253342944237	WNT5B
regulation of inclusion body assembly (GO:0090083)	0.0330509575559811	0.198305745335887	33.215	113.253342944237	SACS
central nervous system myelination (GO:0022010)	0.0330509575559811	0.198305745335887	33.215	113.253342944237	TENM4
mesonephros development (GO:0001823)	0.0330509575559811	0.198305745335887	33.215	113.253342944237	ZBTB16
regulation of mitochondrial depolarization (GO:0051900)	0.0330509575559811	0.198305745335887	33.215	113.253342944237	BCL2
regulation of pH (GO:0006885)	0.0330509575559811	0.198305745335887	33.215	113.253342944237	PDK4
digestive system development (GO:0055123)	0.0360017661286568	0.205361615232499	30.1939393939394	100.370309344929	COBL
protein import into peroxisome matrix (GO:0016558)	0.0360017661286568	0.205361615232499	30.1939393939394	100.370309344929	PEX5L
negative regulation of neuron death (GO:1901215)	0.0360708138843092	0.205361615232499	7.00670903954802	23.2781877910941	CHGA;BCL2
organic anion transport (GO:0015711)	0.0367436319139694	0.205361615232499	6.93412545867552	22.9088967732238	HBB;HBA1
cell-matrix adhesion (GO:0007160)	0.0374213004237331	0.205361615232499	6.86302317537184	22.5485670061795	FERMT1;ITGB6
regulation of cell death (GO:0010941)	0.0387910499199403	0.205361615232499	6.72508474576271	21.8536049287643	HBB;HBA1
positive regulation of cellular carbohydrate metabolic process (GO:0010676)	0.0389437174197566	0.205361615232499	27.6763888888889	89.8275344509138	PTH
relaxation of cardiac muscle (GO:0055119)	0.0389437174197566	0.205361615232499	27.6763888888889	89.8275344509138	CHGA
negative regulation of intrinsic apoptotic signaling pathway in response to DNA damage by p53 class mediator (GO:1902166)	0.0389437174197566	0.205361615232499	27.6763888888889	89.8275344509138	BCL2
response to iron ion (GO:0010039)	0.0389437174197566	0.205361615232499	27.6763888888889	89.8275344509138	BCL2
activation of GTPase activity (GO:0090630)	0.0408811885439394	0.205361615232499	6.52822116175745	20.8712796472601	SGSM1;EPHA1
negative regulation of cartilage development (GO:0061037)	0.041876837511306	0.205361615232499	25.5461538461538	81.0585186158868	PTHLH
renal absorption (GO:0070293)	0.041876837511306	0.205361615232499	25.5461538461538	81.0585186158868	HBB
positive regulation of glycogen biosynthetic process (GO:0045725)	0.041876837511306	0.205361615232499	25.5461538461538	81.0585186158868	PTH
cellular copper ion homeostasis (GO:0006878)	0.041876837511306	0.205361615232499	25.5461538461538	81.0585186158868	SLC31A2
regulation of gastrulation (GO:0010470)	0.041876837511306	0.205361615232499	25.5461538461538	81.0585186158868	TENM4
negative regulation of TORC1 signaling (GO:1904262)	0.041876837511306	0.205361615232499	25.5461538461538	81.0585186158868	SESN1
regulation of intrinsic apoptotic signaling pathway in response to DNA damage by p53 class mediator (GO:1902165)	0.041876837511306	0.205361615232499	25.5461538461538	81.0585186158868	BCL2
negative regulation of chondrocyte differentiation (GO:0032331)	0.0448011524424067	0.205361615232499	23.7202380952381	73.6637073910048	PTHLH
fibrinolysis (GO:0042730)	0.0448011524424067	0.205361615232499	23.7202380952381	73.6637073910048	PLAT
G protein-coupled glutamate receptor signaling pathway (GO:0007216)	0.0448011524424067	0.205361615232499	23.7202380952381	73.6637073910048	GRM7
positive regulation of glycogen metabolic process (GO:0070875)	0.0448011524424067	0.205361615232499	23.7202380952381	73.6637073910048	PTH
lipoxygenase pathway (GO:0019372)	0.0448011524424067	0.205361615232499	23.7202380952381	73.6637073910048	HPGD
regulation of integrin activation (GO:0033623)	0.0448011524424067	0.205361615232499	23.7202380952381	73.6637073910048	FERMT1
regulation of non-canonical Wnt signaling pathway (GO:2000050)	0.0448011524424067	0.205361615232499	23.7202380952381	73.6637073910048	WNT5B
regulation of cellular carbohydrate metabolic process (GO:0010675)	0.0477166881586132	0.205361615232499	22.1377777777778	67.353615203845	PDK4
retrograde axonal transport (GO:0008090)	0.0477166881586132	0.205361615232499	22.1377777777778	67.353615203845	DLG2
regulation of fatty acid oxidation (GO:0046320)	0.0477166881586132	0.205361615232499	22.1377777777778	67.353615203845	PDK4
male meiosis I (GO:0007141)	0.0477166881586132	0.205361615232499	22.1377777777778	67.353615203845	TDRD9
platelet-derived growth factor receptor signaling pathway (GO:0048008)	0.0477166881586132	0.205361615232499	22.1377777777778	67.353615203845	PLAT
positive regulation of cell migration (GO:0030335)	0.0489534482937014	0.205361615232499	3.82544723878662	11.5409361804769	FERMT1;WNT5B;EPHA1
negative regulation of insulin secretion (GO:0046676)	0.0506234705550976	0.205361615232499	20.753125	61.913627216726	CHGA
negative regulation of intrinsic apoptotic signaling pathway by p53 class mediator (GO:1902254)	0.0506234705550976	0.205361615232499	20.753125	61.913627216726	BCL2
cellular response to fatty acid (GO:0071398)	0.0506234705550976	0.205361615232499	20.753125	61.913627216726	PDK4
copper ion homeostasis (GO:0055070)	0.0506234705550976	0.205361615232499	20.753125	61.913627216726	SLC31A2
regulation of metal ion transport (GO:0010959)	0.0506234705550976	0.205361615232499	20.753125	61.913627216726	BCL2
positive regulation of cartilage development (GO:0061036)	0.05352152544267	0.205361615232499	19.5313725490196	57.1814400581829	ZBTB16
regulation of transforming growth factor beta production (GO:0071634)	0.05352152544267	0.205361615232499	19.5313725490196	57.1814400581829	ITGB6
release of cytochrome c from mitochondria (GO:0001836)	0.05352152544267	0.205361615232499	19.5313725490196	57.1814400581829	BCL2
regulation of catabolic process (GO:0009894)	0.05352152544267	0.205361615232499	19.5313725490196	57.1814400581829	HPGD
positive regulation of glial cell differentiation (GO:0045687)	0.05352152544267	0.205361615232499	19.5313725490196	57.1814400581829	TENM4
negative regulation of peptide hormone secretion (GO:0090278)	0.05352152544267	0.205361615232499	19.5313725490196	57.1814400581829	CHGA
regulation of fatty acid metabolic process (GO:0019217)	0.05352152544267	0.205361615232499	19.5313725490196	57.1814400581829	PDK4
positive regulation of nervous system process (GO:0031646)	0.05352152544267	0.205361615232499	19.5313725490196	57.1814400581829	TENM4
long-chain fatty-acyl-CoA biosynthetic process (GO:0035338)	0.05352152544267	0.205361615232499	19.5313725490196	57.1814400581829	ACSL6
prostanoid metabolic process (GO:0006692)	0.05352152544267	0.205361615232499	19.5313725490196	57.1814400581829	HPGD
embryonic axis specification (GO:0000578)	0.05352152544267	0.205361615232499	19.5313725490196	57.1814400581829	COBL
embryonic digit morphogenesis (GO:0042733)	0.05352152544267	0.205361615232499	19.5313725490196	57.1814400581829	INTU
fatty acid metabolic process (GO:0006631)	0.0550524331797592	0.205361615232499	5.5062517365935	15.9652074131753	HPGD;ACSL6
establishment or maintenance of apical/basal cell polarity (GO:0035088)	0.0564108785625051	0.205361615232499	18.4453703703704	53.0321599703591	DLG2
positive regulation of G protein-coupled receptor signaling pathway (GO:0045745)	0.0564108785625051	0.205361615232499	18.4453703703704	53.0321599703591	CHGA
response to fatty acid (GO:0070542)	0.0564108785625051	0.205361615232499	18.4453703703704	53.0321599703591	PDK4
regulation of mitochondrial membrane permeability (GO:0046902)	0.0564108785625051	0.205361615232499	18.4453703703704	53.0321599703591	BCL2
regulation of oligodendrocyte differentiation (GO:0048713)	0.0564108785625051	0.205361615232499	18.4453703703704	53.0321599703591	TENM4
piRNA metabolic process (GO:0034587)	0.0564108785625051	0.205361615232499	18.4453703703704	53.0321599703591	TDRD9
positive regulation of cell population proliferation (GO:0008284)	0.0565142429515792	0.205361615232499	2.90690556177678	8.35230298866513	S100A13;BCL2;EPHA1;PTHLH
establishment of epithelial cell polarity (GO:0090162)	0.0592915555925577	0.206719207336215	17.4736842105263	49.3681970360476	FERMT1
positive regulation of embryonic development (GO:0040019)	0.0592915555925577	0.206719207336215	17.4736842105263	49.3681970360476	TENM4
positive regulation of heart contraction (GO:0045823)	0.0592915555925577	0.206719207336215	17.4736842105263	49.3681970360476	CHGA
hepaticobiliary system development (GO:0061008)	0.0592915555925577	0.206719207336215	17.4736842105263	49.3681970360476	COBL
neuromuscular synaptic transmission (GO:0007274)	0.0592915555925577	0.206719207336215	17.4736842105263	49.3681970360476	RIMBP2
endoplasmic reticulum calcium ion homeostasis (GO:0032469)	0.0592915555925577	0.206719207336215	17.4736842105263	49.3681970360476	BCL2
epithelial cell development (GO:0002064)	0.0621635821435319	0.20964972801348	16.5991666666667	46.1122517284493	WNT5B
extrinsic apoptotic signaling pathway in absence of ligand (GO:0097192)	0.0621635821435319	0.20964972801348	16.5991666666667	46.1122517284493	BCL2
regulation of transcription by RNA polymerase III (GO:0006359)	0.0621635821435319	0.20964972801348	16.5991666666667	46.1122517284493	ICE2
regulation of transposition (GO:0010528)	0.0621635821435319	0.20964972801348	16.5991666666667	46.1122517284493	TDRD9
neuron apoptotic process (GO:0051402)	0.0621635821435319	0.20964972801348	16.5991666666667	46.1122517284493	BCL2
negative regulation of inflammatory response to antigenic stimulus (GO:0002862)	0.0647659741526666	0.215089253873277	5.01011889704022	13.7125696860964	PTH;PTHLH
negative regulation of myeloid cell differentiation (GO:0045638)	0.0650269837291302	0.215089253873277	15.8079365079365	43.2023468856627	ZBTB16
peptidyl-threonine dephosphorylation (GO:0035970)	0.0650269837291302	0.215089253873277	15.8079365079365	43.2023468856627	DUSP16
regulation of inflammatory response to antigenic stimulus (GO:0002861)	0.0655999739927124	0.21560246229452	4.97275580665411	13.5466818113536	PTH;PTHLH
chemical synaptic transmission (GO:0007268)	0.0667535122639492	0.216216058544216	3.35199726869239	9.07301312618091	DLG2;GRM7;RIMBP2
negative regulation of extrinsic apoptotic signaling pathway in absence of ligand (GO:2001240)	0.0678817858220215	0.216216058544216	15.0886363636364	40.5882436696284	BCL2
positive regulation of morphogenesis of an epithelium (GO:1905332)	0.0678817858220215	0.216216058544216	15.0886363636364	40.5882436696284	WNT5B
negative regulation of signal transduction in absence of ligand (GO:1901099)	0.0678817858220215	0.216216058544216	15.0886363636364	40.5882436696284	BCL2
cilium-dependent cell motility (GO:0060285)	0.0678817858220215	0.216216058544216	15.0886363636364	40.5882436696284	DNAH2
receptor-mediated endocytosis (GO:0006898)	0.0706793342502086	0.219853344072109	4.75970669551629	12.611328621577	HBB;HBA1
nitrogen compound transport (GO:0071705)	0.0706793342502086	0.219853344072109	4.75970669551629	12.611328621577	ARRDC2;HBB
cardiac muscle cell development (GO:0055013)	0.0707280137906397	0.219853344072109	14.431884057971	38.2288132317065	SORBS2
long-chain fatty-acyl-CoA metabolic process (GO:0035336)	0.0707280137906397	0.219853344072109	14.431884057971	38.2288132317065	ACSL6
regulation of cAMP-mediated signaling (GO:0043949)	0.0735656929646674	0.221652362601282	13.8298611111111	36.090080417129	PEX5L
negative regulation of cell development (GO:0010721)	0.0763948485723595	0.221652362601282	13.276	34.1437480012546	PTHLH
negative regulation of intrinsic apoptotic signaling pathway in response to DNA damage (GO:1902230)	0.0763948485723595	0.221652362601282	13.276	34.1437480012546	BCL2
positive regulation of glucose import (GO:0046326)	0.0763948485723595	0.221652362601282	13.276	34.1437480012546	PTH
regulation of glycogen biosynthetic process (GO:0005979)	0.0763948485723595	0.221652362601282	13.276	34.1437480012546	PTH
negative regulation of transposition (GO:0010529)	0.0763948485723595	0.221652362601282	13.276	34.1437480012546	TDRD9
positive regulation of protein insertion into mitochondrial membrane involved in apoptotic signaling pathway (GO:1900740)	0.0763948485723595	0.221652362601282	13.276	34.1437480012546	BCL2
meiosis I (GO:0007127)	0.0763948485723595	0.221652362601282	13.276	34.1437480012546	TDRD9
regulation of myelination (GO:0031641)	0.0763948485723595	0.221652362601282	13.276	34.1437480012546	TENM4
regulation of protein insertion into mitochondrial membrane involved in apoptotic signaling pathway (GO:1900739)	0.0763948485723595	0.221652362601282	13.276	34.1437480012546	BCL2
actin filament organization (GO:0007015)	0.0785303565647469	0.221652362601282	4.47209039548023	11.3782055249358	COBL;SHROOM1
protein peptidyl-prolyl isomerization (GO:0000413)	0.0792155057834974	0.221652362601282	12.7647435897436	32.3660696439214	FKBP5
positive regulation of nitric oxide biosynthetic process (GO:0045429)	0.0792155057834974	0.221652362601282	12.7647435897436	32.3660696439214	HBB
monovalent inorganic cation homeostasis (GO:0055067)	0.0792155057834974	0.221652362601282	12.7647435897436	32.3660696439214	PDK4
protein export from nucleus (GO:0006611)	0.0792155057834974	0.221652362601282	12.7647435897436	32.3660696439214	DUSP16
regulation of protein transport (GO:0051223)	0.0820276897041142	0.221652362601282	12.2913580246914	30.7369794617147	STXBP5
regulation of small molecule metabolic process (GO:0062012)	0.0820276897041142	0.221652362601282	12.2913580246914	30.7369794617147	PDK4
receptor clustering (GO:0043113)	0.0820276897041142	0.221652362601282	12.2913580246914	30.7369794617147	DLG2
regulation of extrinsic apoptotic signaling pathway in absence of ligand (GO:2001239)	0.0820276897041142	0.221652362601282	12.2913580246914	30.7369794617147	BCL2
positive regulation of nitric oxide metabolic process (GO:1904407)	0.0820276897041142	0.221652362601282	12.2913580246914	30.7369794617147	HBB
transcription by RNA polymerase III (GO:0006383)	0.0820276897041142	0.221652362601282	12.2913580246914	30.7369794617147	ICE2
regulation of cell population proliferation (GO:0042127)	0.0831012862756506	0.221652362601282	2.2562582345191	5.61288255117215	S100A13;BCL2;SGK3;EPHA1;PTHLH
cellular response to starvation (GO:0009267)	0.0839102896772682	0.221652362601282	4.29878313776619	10.6524148395631	SESN1;PDK4
actin filament polymerization (GO:0030041)	0.0848314253435665	0.221652362601282	11.8517857142857	29.2394128084402	COBL
intrinsic apoptotic signaling pathway in response to endoplasmic reticulum stress (GO:0070059)	0.0848314253435665	0.221652362601282	11.8517857142857	29.2394128084402	BCL2
regulation of fatty acid biosynthetic process (GO:0042304)	0.0848314253435665	0.221652362601282	11.8517857142857	29.2394128084402	PDK4
limb development (GO:0060173)	0.0848314253435665	0.221652362601282	11.8517857142857	29.2394128084402	INTU
positive regulation of B cell proliferation (GO:0030890)	0.0876267376582637	0.221652362601282	11.4425287356322	27.8587711751434	BCL2
extrinsic apoptotic signaling pathway via death domain receptors (GO:0008625)	0.0876267376582637	0.221652362601282	11.4425287356322	27.8587711751434	BCL2
fatty-acyl-CoA biosynthetic process (GO:0046949)	0.0876267376582637	0.221652362601282	11.4425287356322	27.8587711751434	ACSL6
artery morphogenesis (GO:0048844)	0.0876267376582637	0.221652362601282	11.4425287356322	27.8587711751434	HPGD
regulation of catecholamine secretion (GO:0050433)	0.0876267376582637	0.221652362601282	11.4425287356322	27.8587711751434	CHGA
positive regulation of phosphate metabolic process (GO:0045937)	0.0876267376582637	0.221652362601282	11.4425287356322	27.8587711751434	PTH
long-chain fatty acid biosynthetic process (GO:0042759)	0.0876267376582637	0.221652362601282	11.4425287356322	27.8587711751434	HPGD
primary neural tube formation (GO:0014020)	0.0876267376582637	0.221652362601282	11.4425287356322	27.8587711751434	COBL
purine nucleoside bisphosphate metabolic process (GO:0034032)	0.0904136515333159	0.221652362601282	11.0605555555556	26.582496915567	ACSL6
ribonucleoside bisphosphate metabolic process (GO:0033875)	0.0904136515333159	0.221652362601282	11.0605555555556	26.582496915567	ACSL6
tube closure (GO:0060606)	0.0904136515333159	0.221652362601282	11.0605555555556	26.582496915567	COBL
prostaglandin metabolic process (GO:0006693)	0.0904136515333159	0.221652362601282	11.0605555555556	26.582496915567	HPGD
activation of phospholipase C activity (GO:0007202)	0.0931921917759997	0.221652362601282	10.7032258064516	25.3997324716517	PTH
establishment or maintenance of epithelial cell apical/basal polarity (GO:0045197)	0.0931921917759997	0.221652362601282	10.7032258064516	25.3997324716517	DLG2
B cell proliferation (GO:0042100)	0.0931921917759997	0.221652362601282	10.7032258064516	25.3997324716517	BCL2
positive regulation of glucose transmembrane transport (GO:0010828)	0.0931921917759997	0.221652362601282	10.7032258064516	25.3997324716517	PTH
regulation of cellular biosynthetic process (GO:0031326)	0.0931921917759997	0.221652362601282	10.7032258064516	25.3997324716517	PDK4
liver development (GO:0001889)	0.0931921917759997	0.221652362601282	10.7032258064516	25.3997324716517	COBL
chondrocyte differentiation (GO:0002062)	0.0931921917759997	0.221652362601282	10.7032258064516	25.3997324716517	WNT5B
mitochondrial membrane organization (GO:0007006)	0.0931921917759997	0.221652362601282	10.7032258064516	25.3997324716517	BCL2
regulation of NMDA receptor activity (GO:2000310)	0.0931921917759997	0.221652362601282	10.7032258064516	25.3997324716517	DLG2
peptidyl-proline modification (GO:0018208)	0.0931921917759997	0.221652362601282	10.7032258064516	25.3997324716517	FKBP5
negative regulation of cellular process (GO:0048523)	0.0940483171976368	0.221652362601282	2.41955422363739	5.71969701927017	HPGD;TDRD9;BCL2;PTHLH
actin filament bundle assembly (GO:0051017)	0.0959623831165064	0.221652362601282	10.3682291666667	24.3010452235336	SHROOM1
actin filament bundle organization (GO:0061572)	0.0959623831165064	0.221652362601282	10.3682291666667	24.3010452235336	SHROOM1
apoptotic mitochondrial changes (GO:0008637)	0.0959623831165064	0.221652362601282	10.3682291666667	24.3010452235336	BCL2
very long-chain fatty acid metabolic process (GO:0000038)	0.0959623831165064	0.221652362601282	10.3682291666667	24.3010452235336	ACSL6
phosphatidylcholine biosynthetic process (GO:0006656)	0.0959623831165064	0.221652362601282	10.3682291666667	24.3010452235336	SLC44A3
B cell receptor signaling pathway (GO:0050853)	0.0987242502223802	0.221652362601282	10.0535353535354	23.2782037425597	BCL2
cellular response to amino acid stimulus (GO:0071230)	0.0987242502223802	0.221652362601282	10.0535353535354	23.2782037425597	SESN1
positive regulation of mitochondrial outer membrane permeabilization involved in apoptotic signaling pathway (GO:1901030)	0.0987242502223802	0.221652362601282	10.0535353535354	23.2782037425597	BCL2
regulation of glucose metabolic process (GO:0010906)	0.0987242502223802	0.221652362601282	10.0535353535354	23.2782037425597	PDK4
neural tube closure (GO:0001843)	0.0987242502223802	0.221652362601282	10.0535353535354	23.2782037425597	COBL
neuron differentiation (GO:0030182)	0.0987792347258341	0.221652362601282	3.8957430035475	9.01813031320019	TENM4;WNT5B
regulation of TORC1 signaling (GO:1903432)	0.101477817680755	0.221652362601282	9.75735294117647	22.3239946364439	SESN1
regulation of ion transmembrane transport (GO:0034765)	0.101477817680755	0.221652362601282	9.75735294117647	22.3239946364439	KCNJ16
regulation of lipid biosynthetic process (GO:0046890)	0.101477817680755	0.221652362601282	9.75735294117647	22.3239946364439	PDK4
peptidyl-tyrosine dephosphorylation (GO:0035335)	0.101477817680755	0.221652362601282	9.75735294117647	22.3239946364439	DUSP16
muscle cell differentiation (GO:0042692)	0.101477817680755	0.221652362601282	9.75735294117647	22.3239946364439	WNT5B
positive regulation of developmental process (GO:0051094)	0.101645718904343	0.221652362601282	3.82837772397094	8.75267396004916	ZBTB16;COBL
negative regulation of immune response (GO:0050777)	0.102606397638772	0.221652362601282	3.80643297380586	8.66669592206575	PTH;PTHLH
protein transport (GO:0015031)	0.102793325648076	0.221652362601282	2.76611079706049	6.29299847242883	SGSM1;STEAP3;ARRDC2
positive regulation of bone mineralization (GO:0030501)	0.104223110038273	0.221652362601282	9.47809523809524	21.4320716780096	PTH
regulation of cardiac muscle contraction (GO:0055117)	0.104223110038273	0.221652362601282	9.47809523809524	21.4320716780096	CHGA
transferrin transport (GO:0033572)	0.104223110038273	0.221652362601282	9.47809523809524	21.4320716780096	STEAP3
transition metal ion transport (GO:0000041)	0.104223110038273	0.221652362601282	9.47809523809524	21.4320716780096	SLC31A2
regulation of ossification (GO:0030278)	0.104223110038273	0.221652362601282	9.47809523809524	21.4320716780096	ZBTB16
embryonic limb morphogenesis (GO:0030326)	0.104223110038273	0.221652362601282	9.47809523809524	21.4320716780096	INTU
platelet aggregation (GO:0070527)	0.104223110038273	0.221652362601282	9.47809523809524	21.4320716780096	HBB
positive regulation of cellular biosynthetic process (GO:0031328)	0.104535387181282	0.221652362601282	3.7632831841554	8.49835759851236	PTH;HBB
acyl-CoA metabolic process (GO:0006637)	0.106960151720386	0.221652362601282	9.21435185185185	20.5968308140023	ACSL6
anterograde axonal transport (GO:0008089)	0.106960151720386	0.221652362601282	9.21435185185185	20.5968308140023	DLG2
glutamate receptor signaling pathway (GO:0007215)	0.106960151720386	0.221652362601282	9.21435185185185	20.5968308140023	GRM7
positive regulation of exocytosis (GO:0045921)	0.106960151720386	0.221652362601282	9.21435185185185	20.5968308140023	STXBP5
regulation of glucose import (GO:0046324)	0.106960151720386	0.221652362601282	9.21435185185185	20.5968308140023	PTH
ncRNA metabolic process (GO:0034660)	0.106960151720386	0.221652362601282	9.21435185185185	20.5968308140023	TDRD9
regulation of apoptotic signaling pathway (GO:2001233)	0.109688967123113	0.222832704864276	8.96486486486486	19.8133060191836	BCL2
negative regulation of TOR signaling (GO:0032007)	0.109688967123113	0.222832704864276	8.96486486486486	19.8133060191836	SESN1
positive regulation of potassium ion transport (GO:0043268)	0.109688967123113	0.222832704864276	8.96486486486486	19.8133060191836	KCNJ16
lymphocyte proliferation (GO:0046651)	0.109688967123113	0.222832704864276	8.96486486486486	19.8133060191836	BCL2
connective tissue development (GO:0061448)	0.109688967123113	0.222832704864276	8.96486486486486	19.8133060191836	ZBTB16
regulation of dendrite development (GO:0050773)	0.112409580539636	0.225396004502548	8.72850877192982	19.0770820947144	COBL
negative regulation of protein secretion (GO:0050709)	0.112409580539636	0.225396004502548	8.72850877192982	19.0770820947144	CHGA
regulation of GTPase activity (GO:0043087)	0.113337104708906	0.225396004502548	3.58053113387111	7.79620793690168	RGS1;EPHA1
negative regulation of blood coagulation (GO:0030195)	0.115122016233975	0.225396004502548	8.5042735042735	18.3842212722301	PLAT
fatty acid derivative biosynthetic process (GO:1901570)	0.115122016233975	0.225396004502548	8.5042735042735	18.3842212722301	HPGD
positive regulation of intrinsic apoptotic signaling pathway (GO:2001244)	0.115122016233975	0.225396004502548	8.5042735042735	18.3842212722301	BCL2
digestive tract development (GO:0048565)	0.115122016233975	0.225396004502548	8.5042735042735	18.3842212722301	COBL
positive regulation of wound healing (GO:0090303)	0.115122016233975	0.225396004502548	8.5042735042735	18.3842212722301	FERMT1
regulation of nitric oxide biosynthetic process (GO:0045428)	0.115122016233975	0.225396004502548	8.5042735042735	18.3842212722301	HBB
negative regulation of cell differentiation (GO:0045596)	0.115318886024559	0.225396004502548	3.54228320330015	7.65152323664393	ZBTB16;PTHLH
epithelial cell migration (GO:0010631)	0.117826298365212	0.226859589389737	8.29125	17.7312011722694	FERMT1
positive regulation of biomineral tissue development (GO:0070169)	0.117826298365212	0.226859589389737	8.29125	17.7312011722694	PTH
positive regulation of cation transmembrane transport (GO:1904064)	0.117826298365212	0.226859589389737	8.29125	17.7312011722694	KCNJ16
regulation of mitochondrial membrane potential (GO:0051881)	0.117826298365212	0.226859589389737	8.29125	17.7312011722694	BCL2
heterophilic cell-cell adhesion via plasma membrane cell adhesion molecules (GO:0007157)	0.120522451012998	0.229481862445413	8.08861788617886	17.1148621128692	TENM4
regulation of nervous system development (GO:0051960)	0.120522451012998	0.229481862445413	8.08861788617886	17.1148621128692	TENM4
potassium ion import across plasma membrane (GO:1990573)	0.120522451012998	0.229481862445413	8.08861788617886	17.1148621128692	KCNJ16
regulation of signal transduction (GO:0009966)	0.122324860024428	0.23035006196447	3.41456243514355	7.17425172095694	INTU;TMEM237
negative regulation of proteolysis (GO:0045861)	0.123210498260065	0.23035006196447	7.89563492063492	16.5323621755452	PLAT
cellular response to glucose starvation (GO:0042149)	0.123210498260065	0.23035006196447	7.89563492063492	16.5323621755452	SESN1
positive regulation of phospholipase C activity (GO:0010863)	0.123210498260065	0.23035006196447	7.89563492063492	16.5323621755452	PTH
cellular response to retinoic acid (GO:0071300)	0.123210498260065	0.23035006196447	7.89563492063492	16.5323621755452	WNT5B
regulation of macromolecule metabolic process (GO:0060255)	0.12434576552342	0.230352763934151	3.37972949837357	7.04568545642768	PTH;PTHLH
transmembrane receptor protein tyrosine kinase signaling pathway (GO:0007169)	0.125549017785708	0.230352763934151	2.52016510448018	5.2294913236268	PDK4;PLAT;EPHA1
positive regulation of cell-matrix adhesion (GO:0001954)	0.125890464010524	0.230352763934151	7.71162790697674	15.9811387545444	EPHA1
homotypic cell-cell adhesion (GO:0034109)	0.125890464010524	0.230352763934151	7.71162790697674	15.9811387545444	HBB
positive regulation of potassium ion transmembrane transport (GO:1901381)	0.125890464010524	0.230352763934151	7.71162790697674	15.9811387545444	KCNJ16
positive regulation of stress fiber assembly (GO:0051496)	0.125890464010524	0.230352763934151	7.71162790697674	15.9811387545444	EPHA1
regulation of cell migration (GO:0030334)	0.1282594577058	0.233585155076541	2.49476372924649	5.12349640386287	WNT5B;SGK3;EPHA1
zymogen activation (GO:0031638)	0.12856237217391	0.233585155076541	7.53598484848485	15.4588754926951	PLAT
establishment of protein localization to extracellular region (GO:0035592)	0.131226246581828	0.235932903262101	7.36814814814815	14.9634737832584	STEAP3
regulation of synaptic transmission, glutamatergic (GO:0051966)	0.131226246581828	0.235932903262101	7.36814814814815	14.9634737832584	GRM7
regulation of B cell proliferation (GO:0030888)	0.131226246581828	0.235932903262101	7.36814814814815	14.9634737832584	BCL2
regulation of cellular metabolic process (GO:0031323)	0.133882110972292	0.239872115492023	7.20760869565217	14.4930281048593	PDK4
substrate adhesion-dependent cell spreading (GO:0034446)	0.136529989040369	0.24312105239347	7.05390070921986	14.0458046043969	EPHA1
negative regulation of inflammatory response (GO:0050728)	0.136637800763772	0.24312105239347	3.18466505246166	6.33882624989707	PTH;PTHLH
actin polymerization or depolymerization (GO:0008154)	0.141801880592737	0.24979014009614	6.76530612244898	13.2148375405932	COBL
iron ion transport (GO:0006826)	0.141801880592737	0.24979014009614	6.76530612244898	13.2148375405932	STEAP3
regulation of cell growth (GO:0001558)	0.141838199705754	0.24979014009614	3.10981474182105	6.07368062137116	BCL2;SGK3
cellular response to lipid (GO:0071396)	0.143930430428658	0.250079817472297	3.08084042802468	5.9719787788419	WNT5B;PDK4
regulation of smoothened signaling pathway (GO:0008589)	0.144425941098342	0.250079817472297	6.62966666666667	12.8283282361679	INTU
positive regulation of fat cell differentiation (GO:0045600)	0.144425941098342	0.250079817472297	6.62966666666667	12.8283282361679	ZBTB16
intrinsic apoptotic signaling pathway in response to DNA damage (GO:0008630)	0.144425941098342	0.250079817472297	6.62966666666667	12.8283282361679	BCL2
positive regulation of actin filament bundle assembly (GO:0032233)	0.144425941098342	0.250079817472297	6.62966666666667	12.8283282361679	EPHA1
positive regulation of cell motility (GO:2000147)	0.146029323312612	0.251237511302424	3.05239532543921	5.87264937132972	WNT5B;EPHA1
regulation of exocytosis (GO:0017157)	0.147042109328163	0.251237511302424	6.49934640522876	12.4594828239789	STXBP5
regulation of intrinsic apoptotic signaling pathway (GO:2001242)	0.147042109328163	0.251237511302424	6.49934640522876	12.4594828239789	BCL2
myeloid cell differentiation (GO:0030099)	0.147042109328163	0.251237511302424	6.49934640522876	12.4594828239789	ZBTB16
positive regulation of B cell activation (GO:0050871)	0.149650408610972	0.254011877773887	6.37403846153846	12.1071884808814	BCL2
positive regulation of macroautophagy (GO:0016239)	0.149650408610972	0.254011877773887	6.37403846153846	12.1071884808814	SESN1
regulation of proteolysis (GO:0030162)	0.152250862236581	0.256736748085216	6.25345911949686	11.7704215256086	PLAT
regulation of potassium ion transmembrane transport (GO:1901379)	0.152250862236581	0.256736748085216	6.25345911949686	11.7704215256086	KCNJ16
cilium organization (GO:0044782)	0.153425691506077	0.257875103638879	2.95680215989201	5.54264073807068	INTU;TMEM237
nervous system development (GO:0007399)	0.155741831984575	0.260362230214487	2.27108574091333	4.22321012993906	INTU;MOBP;ZBTB16
apoptotic process (GO:0006915)	0.156618355277173	0.260362230214487	2.91762267781807	5.40910698942432	ZBTB16;BCL2
positive regulation of establishment of protein localization to mitochondrion (GO:1903749)	0.157428325245969	0.260362230214487	6.02545454545455	11.1397699944665	BCL2
mitochondrial transport (GO:0006839)	0.157428325245969	0.260362230214487	6.02545454545455	11.1397699944665	BCL2
peptidyl-tyrosine modification (GO:0018212)	0.157428325245969	0.260362230214487	6.02545454545455	11.1397699944665	EPHA1
regulation of bone mineralization (GO:0030500)	0.160005380862306	0.262938778741878	5.91755952380952	10.8442108874758	PTH
icosanoid metabolic process (GO:0006690)	0.160005380862306	0.262938778741878	5.91755952380952	10.8442108874758	HPGD
fat cell differentiation (GO:0045444)	0.162574683216896	0.264632607381446	5.81345029239766	10.560817244332	WNT5B
regulation of calcium ion transport (GO:0051924)	0.162574683216896	0.264632607381446	5.81345029239766	10.560817244332	BCL2
regulation of neurotransmitter receptor activity (GO:0099601)	0.162574683216896	0.264632607381446	5.81345029239766	10.560817244332	DLG2
negative regulation of autophagy (GO:0010507)	0.165136255286885	0.265452672049945	5.71293103448276	10.2888994213856	BCL2
positive regulation of apoptotic signaling pathway (GO:2001235)	0.165136255286885	0.265452672049945	5.71293103448276	10.2888994213856	BCL2
protein polymerization (GO:0051258)	0.165136255286885	0.265452672049945	5.71293103448276	10.2888994213856	COBL
regulation of secretion by cell (GO:1903530)	0.165136255286885	0.265452672049945	5.71293103448276	10.2888994213856	STXBP5
Notch signaling pathway (GO:0007219)	0.167690119908366	0.268720813269307	5.61581920903955	10.0278175254275	SORBS2
anterograde trans-synaptic signaling (GO:0098916)	0.17059666782633	0.272532138075499	2.75906989774478	4.87928592402494	DLG2;GRM7
negative regulation of kinase activity (GO:0033673)	0.17277481801059	0.273471797832714	5.43114754098361	9.53582507511925	EPHA1
positive regulation of interleukin-1 production (GO:0032732)	0.17277481801059	0.273471797832714	5.43114754098361	9.53582507511925	S100A13
response to retinoic acid (GO:0032526)	0.17277481801059	0.273471797832714	5.43114754098361	9.53582507511925	WNT5B
protein secretion (GO:0009306)	0.177828959166418	0.278904993707817	5.25820105820106	9.08056142343472	STEAP3
negative regulation of intrinsic apoptotic signaling pathway (GO:2001243)	0.177828959166418	0.278904993707817	5.25820105820106	9.08056142343472	BCL2
regulation of cellular ketone metabolic process (GO:0010565)	0.177828959166418	0.278904993707817	5.25820105820106	9.08056142343472	PDK4
regulation of cell-matrix adhesion (GO:0001952)	0.180344627344807	0.281993417302789	5.17578125	8.86552149399193	EPHA1
cellular response to nutrient levels (GO:0031669)	0.182852723972449	0.284192787860794	5.09589743589744	8.65830804870333	PDK4
embryonic organ development (GO:0048568)	0.182852723972449	0.284192787860794	5.09589743589744	8.65830804870333	COBL
canonical Wnt signaling pathway (GO:0060070)	0.187846291947258	0.289553718876685	4.94328358208955	8.26581893837387	WNT5B
regulation of myeloid cell differentiation (GO:0045637)	0.187846291947258	0.289553718876685	4.94328358208955	8.26581893837387	ZBTB16
negative regulation of cellular catabolic process (GO:0031330)	0.190331807948841	0.289553718876685	4.8703431372549	8.0798328931582	BCL2
peptidyl-tyrosine phosphorylation (GO:0018108)	0.190331807948841	0.289553718876685	4.8703431372549	8.0798328931582	EPHA1
protein phosphorylation (GO:0006468)	0.192604737265625	0.289553718876685	2.0402182276002	3.36047442038652	PDK4;SGK3;EPHA1
positive regulation of cell-substrate adhesion (GO:0010811)	0.192809841596945	0.289553718876685	4.79951690821256	7.90024889826105	EPHA1
carbohydrate homeostasis (GO:0033500)	0.192809841596945	0.289553718876685	4.79951690821256	7.90024889826105	PDK4
kidney development (GO:0001822)	0.192809841596945	0.289553718876685	4.79951690821256	7.90024889826105	ZBTB16
snRNA transcription by RNA polymerase II (GO:0042795)	0.192809841596945	0.289553718876685	4.79951690821256	7.90024889826105	ICE2
defense response to Gram-positive bacterium (GO:0050830)	0.192809841596945	0.289553718876685	4.79951690821256	7.90024889826105	CHGA
fatty acid biosynthetic process (GO:0006633)	0.195280415056369	0.289553718876685	4.73071428571429	7.72676423710745	HPGD
Fc-gamma receptor signaling pathway involved in phagocytosis (GO:0038096)	0.195280415056369	0.289553718876685	4.73071428571429	7.72676423710745	WIPF3
gland development (GO:0048732)	0.195280415056369	0.289553718876685	4.73071428571429	7.72676423710745	COBL
response to metal ion (GO:0010038)	0.195280415056369	0.289553718876685	4.73071428571429	7.72676423710745	BCL2
negative regulation of neuron apoptotic process (GO:0043524)	0.195280415056369	0.289553718876685	4.73071428571429	7.72676423710745	BCL2
snRNA transcription (GO:0009301)	0.195280415056369	0.289553718876685	4.73071428571429	7.72676423710745	ICE2
extrinsic apoptotic signaling pathway (GO:0097191)	0.197743550393761	0.289874068190854	4.66384976525822	7.55909442026312	BCL2
Fc-gamma receptor signaling pathway (GO:0038094)	0.197743550393761	0.289874068190854	4.66384976525822	7.55909442026312	WIPF3
cell morphogenesis involved in differentiation (GO:0000904)	0.197743550393761	0.289874068190854	4.66384976525822	7.55909442026312	EPHA1
positive regulation of secretion by cell (GO:1903532)	0.197743550393761	0.289874068190854	4.66384976525822	7.55909442026312	STXBP5
insulin receptor signaling pathway (GO:0008286)	0.20019926964943	0.290993867997481	4.59884259259259	7.39697185422224	PDK4
regulation of hydrolase activity (GO:0051336)	0.20019926964943	0.290993867997481	4.59884259259259	7.39697185422224	EPHA1
defense response to Gram-negative bacterium (GO:0050829)	0.20019926964943	0.290993867997481	4.59884259259259	7.39697185422224	CHGA
cellular protein modification process (GO:0006464)	0.202016452059134	0.291270637573128	1.65607492997199	2.64873640974083	ZBTB16;PDK4;PLAT;SGK3;DUSP16
regulation of stress fiber assembly (GO:0051492)	0.202647594745645	0.291270637573128	4.53561643835616	7.24014462766794	EPHA1
Fc receptor mediated stimulatory signaling pathway (GO:0002431)	0.202647594745645	0.291270637573128	4.53561643835616	7.24014462766794	WIPF3
cellular response to amino acid starvation (GO:0034198)	0.202647594745645	0.291270637573128	4.53561643835616	7.24014462766794	SESN1
response to amino acid starvation (GO:1990928)	0.205088547600307	0.292336161772814	4.4740990990991	7.08837539539336	SESN1
positive regulation of lymphocyte proliferation (GO:0050671)	0.205088547600307	0.292336161772814	4.4740990990991	7.08837539539336	BCL2
integrin-mediated signaling pathway (GO:0007229)	0.205088547600307	0.292336161772814	4.4740990990991	7.08837539539336	ITGB6
positive regulation of growth (GO:0045927)	0.207522150061024	0.294901108540521	4.41422222222222	6.9414403590306	BCL2
plasma membrane bounded cell projection assembly (GO:0120031)	0.208031014551841	0.294901108540521	2.41500859739622	3.79172796476493	INTU;TMEM237
inorganic cation import across plasma membrane (GO:0098659)	0.209948423878858	0.295992859894784	4.35592105263158	6.79912833052676	KCNJ16
phosphatidylcholine metabolic process (GO:0046470)	0.209948423878858	0.295992859894784	4.35592105263158	6.79912833052676	SLC44A3
negative regulation of apoptotic signaling pathway (GO:2001234)	0.212367390722039	0.297776015251555	4.2991341991342	6.6612398706681	BCL2
protein modification process (GO:0036211)	0.212367390722039	0.297776015251555	4.2991341991342	6.6612398706681	PLAT
axon development (GO:0061564)	0.214779072291498	0.298844482408992	4.24380341880342	6.5275864945411	GRM7
regulation of ion transport (GO:0043269)	0.214779072291498	0.298844482408992	4.24380341880342	6.5275864945411	KCNJ16
negative regulation of cell cycle (GO:0045786)	0.217183490122814	0.298844482408992	4.18987341772152	6.39798994596785	HPGD
negative regulation of cellular component organization (GO:0051129)	0.217183490122814	0.298844482408992	4.18987341772152	6.39798994596785	SACS
negative regulation of extrinsic apoptotic signaling pathway (GO:2001237)	0.217183490122814	0.298844482408992	4.18987341772152	6.39798994596785	BCL2
regulation of fat cell differentiation (GO:0045598)	0.217183490122814	0.298844482408992	4.18987341772152	6.39798994596785	ZBTB16
lipid biosynthetic process (GO:0008610)	0.217183490122814	0.298844482408992	4.18987341772152	6.39798994596785	ACSL6
ephrin receptor signaling pathway (GO:0048013)	0.221970620596131	0.304619255924477	4.08600823045268	6.15030145177517	EPHA1
epidermis development (GO:0008544)	0.224353376070288	0.307072525337583	4.0359756097561	6.03189832609754	PTHLH
B cell activation (GO:0042113)	0.22909737412259	0.312736098008615	3.93948412698413	5.80525592142833	BCL2
glucose homeostasis (GO:0042593)	0.231458659193442	0.314296495115305	3.89294117647059	5.69675104002064	PDK4
regulation of neuron death (GO:1901214)	0.231458659193442	0.314296495115305	3.89294117647059	5.69675104002064	CHGA
sensory perception of mechanical stimulus (GO:0050954)	0.236159907063043	0.319001340430708	3.80306513409962	5.48875904112567	GRM7
positive regulation of neuron projection development (GO:0010976)	0.236159907063043	0.319001340430708	3.80306513409962	5.48875904112567	COBL
regulation of cation channel activity (GO:2001257)	0.238499911981693	0.3204842567254	3.75965909090909	5.38904397533116	DLG2
transforming growth factor beta receptor signaling pathway (GO:0007179)	0.238499911981693	0.3204842567254	3.75965909090909	5.38904397533116	HPGD
positive regulation of autophagy (GO:0010508)	0.240832865513293	0.321942379805335	3.71722846441948	5.29204007301357	SESN1
negative regulation of protein kinase activity (GO:0006469)	0.240832865513293	0.321942379805335	3.71722846441948	5.29204007301357	EPHA1
sensory perception of sound (GO:0007605)	0.243158788522824	0.324211718030432	3.67574074074074	5.19764663636627	GRM7
positive regulation of cellular component biogenesis (GO:0044089)	0.245477701878346	0.325620807632973	3.63516483516484	5.1057677275141	CHGA
Wnt signaling pathway (GO:0016055)	0.245477701878346	0.325620807632973	3.63516483516484	5.1057677275141	WNT5B
cilium assembly (GO:0060271)	0.248519276335153	0.327535037236226	2.13244241634072	2.96886068110302	INTU;TMEM237
negative regulation of cell death (GO:0060548)	0.250094582695878	0.327535037236226	3.55663082437276	4.92919192796023	CHGA
negative regulation of cellular protein metabolic process (GO:0032269)	0.250094582695878	0.327535037236226	3.55663082437276	4.92919192796023	PLAT
hemopoiesis (GO:0030097)	0.250094582695878	0.327535037236226	3.55663082437276	4.92919192796023	ZBTB16
regulation of kinase activity (GO:0043549)	0.250094582695878	0.327535037236226	3.55663082437276	4.92919192796023	EPHA1
regulation of vesicle-mediated transport (GO:0060627)	0.254683673338579	0.33186054404724	3.48140350877193	4.7616304673106	STXBP5
cellular transition metal ion homeostasis (GO:0046916)	0.254683673338579	0.33186054404724	3.48140350877193	4.7616304673106	SLC31A2
cellular response to oxygen-containing compound (GO:1901701)	0.258706901105361	0.336106762295177	2.07170389144094	2.80106695672244	WNT5B;PDK4
regulation of neuron apoptotic process (GO:0043523)	0.259245138359458	0.336106762295177	3.40927835051546	4.60246162680604	BCL2
positive regulation of protein localization to membrane (GO:1905477)	0.266035895360011	0.344046421067082	3.3065	4.37821611955263	BCL2
positive regulation of cell growth (GO:0030307)	0.268285844788715	0.344366905251186	3.27359735973597	4.3070795160184	BCL2
intrinsic apoptotic signaling pathway (GO:0097193)	0.268285844788715	0.344366905251186	3.27359735973597	4.3070795160184	BCL2
positive regulation of vasculature development (GO:1904018)	0.268285844788715	0.344366905251186	3.27359735973597	4.3070795160184	EPHA1
regulation of insulin secretion (GO:0050796)	0.272765410358622	0.349248019218484	3.20970873786408	4.16987113930899	CHGA
positive regulation of multicellular organismal process (GO:0051240)	0.283632101357189	0.361641656026501	1.93665068933142	2.44032956847243	ZBTB16;S100A13
modulation of chemical synaptic transmission (GO:0050804)	0.283846648625451	0.361641656026501	3.06033950617284	3.85395028554046	GRM7
response to endoplasmic reticulum stress (GO:0034976)	0.286042882512376	0.362648961612742	3.03211009174312	3.7950300472565	BCL2
regulation of protein kinase activity (GO:0045859)	0.286042882512376	0.362648961612742	3.03211009174312	3.7950300472565	EPHA1
regulation of Wnt signaling pathway (GO:0030111)	0.288232491222225	0.364529327133991	3.00439393939394	3.73742959723213	TMEM237
regulation of macroautophagy (GO:0016241)	0.290415494472488	0.36639216417556	2.97717717717718	3.68110881415488	SESN1
negative regulation of cell motility (GO:2000146)	0.294761762828404	0.368273776318296	2.92418879056047	3.5721534466166	EPHA1
positive regulation of cellular component organization (GO:0051130)	0.294761762828404	0.368273776318296	2.92418879056047	3.5721534466166	FRMPD4
positive regulation of kinase activity (GO:0033674)	0.294761762828404	0.368273776318296	2.92418879056047	3.5721534466166	EPHA1
cellular response to transforming growth factor beta stimulus (GO:0071560)	0.294761762828404	0.368273776318296	2.92418879056047	3.5721534466166	HPGD
cellular amide metabolic process (GO:0043603)	0.296925066924139	0.370080518195304	2.8983918128655	3.5194460864086	ACSL6
positive regulation of angiogenesis (GO:0045766)	0.299081843620731	0.371870436887463	2.87304347826087	3.46787270724568	EPHA1
positive regulation of protein-containing complex assembly (GO:0031334)	0.303375892064733	0.376302789195678	2.82364672364672	3.36799689079222	FERMT1
potassium ion transport (GO:0006813)	0.311886508032065	0.385931506341836	2.7297520661157	3.18047757256542	KCNJ16
defense response to symbiont (GO:0140546)	0.316103381421658	0.390213743573147	2.68509485094851	3.09238604782261	BCL2
regulation of protein secretion (GO:0050708)	0.318202275930895	0.391867241957857	2.6633064516129	3.04966702013211	STXBP5
positive regulation of macromolecule biosynthetic process (GO:0010557)	0.326534678879064	0.400218276250824	2.57955729166667	2.88708984682158	PTH
cellular response to insulin stimulus (GO:0032869)	0.326534678879064	0.400218276250824	2.57955729166667	2.88708984682158	PDK4
cellular response to metal ion (GO:0071248)	0.330663237374484	0.404318081718564	2.53961538461538	2.81047763493305	DLG2
regulation of cell motility (GO:2000145)	0.334766898830215	0.40644639952092	2.50088383838384	2.73676923709601	SGK3
transmembrane receptor protein serine/threonine kinase signaling pathway (GO:0007178)	0.334766898830215	0.40644639952092	2.50088383838384	2.73676923709601	HPGD
defense response to virus (GO:0051607)	0.334766898830215	0.40644639952092	2.50088383838384	2.73676923709601	BCL2
cellular calcium ion homeostasis (GO:0006874)	0.340876031851851	0.411925134509497	2.44493827160494	2.63133158994433	BCL2
organic substance transport (GO:0071702)	0.340876031851851	0.411925134509497	2.44493827160494	2.63133158994433	ARRDC2
phosphorylation (GO:0016310)	0.345493473040994	0.415350037569407	1.66433864236436	1.76882836426951	PDK4;SGK3
regulation of cellular component organization (GO:0051128)	0.346929973241113	0.415350037569407	2.39142512077295	2.53163993715586	SGK3
potassium ion transmembrane transport (GO:0071805)	0.346929973241113	0.415350037569407	2.39142512077295	2.53163993715586	KCNJ16
protein dephosphorylation (GO:0006470)	0.346929973241113	0.415350037569407	2.39142512077295	2.53163993715586	DUSP16
enzyme linked receptor protein signaling pathway (GO:0007167)	0.348935773792268	0.416784396474098	2.37410071942446	2.49961325883465	EPHA1
neuron development (GO:0048666)	0.354916888472303	0.422949456008564	2.32359154929577	2.4069425746755	TENM4
negative regulation of cell migration (GO:0030336)	0.35689855753703	0.424331003891953	2.30722610722611	2.37714357225969	EPHA1
positive regulation of intracellular protein transport (GO:0090316)	0.364765530289767	0.431694985388807	2.24399092970522	2.26306600732868	BCL2
positive regulation of transferase activity (GO:0051347)	0.364765530289767	0.431694985388807	2.24399092970522	2.26306600732868	EPHA1
positive regulation of hydrolase activity (GO:0051345)	0.366717436185864	0.433011892613057	2.22871621621622	2.23576710792169	RGS1
response to cytokine (GO:0034097)	0.368663442419863	0.433326506352276	2.21364653243848	2.20893396962887	BCL2
regulation of cytokine production (GO:0001817)	0.368663442419863	0.433326506352276	2.21364653243848	2.20893396962887	S100A13
negative regulation of protein phosphorylation (GO:0001933)	0.372537825857752	0.436172864213657	2.1841059602649	2.15662270058933	EPHA1
organelle assembly (GO:0070925)	0.373120498334137	0.436172864213657	1.56397002844893	1.54184588896112	INTU;TMEM237
dephosphorylation (GO:0016311)	0.374466238074903	0.436172864213657	2.16962719298246	2.131124190592	DUSP16
positive regulation of Wnt signaling pathway (GO:0030177)	0.374466238074903	0.436172864213657	2.16962719298246	2.131124190592	WNT5B
regulation of cell differentiation (GO:0045595)	0.380216564960949	0.44088033150528	2.12731182795699	2.05714091736087	PTHLH
peptidyl-serine phosphorylation (GO:0018105)	0.380216564960949	0.44088033150528	2.12731182795699	2.05714091736087	SGK3
organonitrogen compound biosynthetic process (GO:1901566)	0.384021197369386	0.444293582606733	2.1	2.00982080551388	SLC44A3
protein autophosphorylation (GO:0046777)	0.385914889546818	0.445485644309078	2.08660337552743	1.98673525623078	EPHA1
peptidyl-serine modification (GO:0018209)	0.404539641210617	0.465942979608657	1.96140873015873	1.77508578026625	SGK3
cell-cell adhesion via plasma-membrane adhesion molecules (GO:0098742)	0.406371269117247	0.467010189007794	1.94970414201183	1.755685341917	TENM4
positive regulation of I-kappaB kinase/NF-kappaB signaling (GO:0043123)	0.40819735509595	0.467028459488937	1.93813725490196	1.73657971762956	S100A13
neuron projection development (GO:0031175)	0.40819735509595	0.467028459488937	1.93813725490196	1.73657971762956	GRM7
cation transport (GO:0006812)	0.413642525625565	0.472211378811486	1.90423892100193	1.68097289221313	KCNJ16
defense response to bacterium (GO:0042742)	0.417245230427498	0.475272712804832	1.88228571428571	1.64527045702087	CHGA
glycerophospholipid biosynthetic process (GO:0046474)	0.419038409040066	0.476263918644657	1.87149621212121	1.62781373385085	SLC44A3
antigen receptor-mediated signaling pathway (GO:0050851)	0.43318979630926	0.491265790979292	1.78940217391304	1.49697685092192	BCL2
negative regulation of apoptotic process (GO:0043066)	0.437422393032687	0.494977971063304	1.36547706776152	1.12905287394279	PDK4;BCL2
negative regulation of macromolecule metabolic process (GO:0010605)	0.448705065686702	0.505527977935236	1.70518134715026	1.3665143869047	PTH
regulation of programmed cell death (GO:0043067)	0.448705065686702	0.505527977935236	1.70518134715026	1.3665143869047	STEAP3
protein localization to membrane (GO:0072657)	0.450402981554837	0.506335377957072	1.6963058419244	1.35299488309278	DLG2
negative regulation of intracellular signal transduction (GO:1902532)	0.455465926952111	0.510913952841933	1.67021996615905	1.31351838467278	BCL2
generation of neurons (GO:0048699)	0.462145218321744	0.516894262024255	1.63665008291874	1.26329110257445	WNT5B
regulation of angiogenesis (GO:0045765)	0.463802409529516	0.516894262024255	1.62846534653465	1.25114448501274	EPHA1
axon guidance (GO:0007411)	0.463802409529516	0.516894262024255	1.62846534653465	1.25114448501274	EPHA1
phosphate-containing compound metabolic process (GO:0006796)	0.478492902622701	0.532117107226969	1.55829383886256	1.14864005008424	DUSP16
extracellular structure organization (GO:0043062)	0.484894247944796	0.538076197719387	1.52899224806202	1.10672198416125	ITGB6
external encapsulating structure organization (GO:0045229)	0.486482469700149	0.53868015958214	1.52183641975309	1.09656594584909	ITGB6
regulation of I-kappaB kinase/NF-kappaB signaling (GO:0043122)	0.497465949818658	0.54966259123432	1.47354260089686	1.02886894966468	S100A13
positive regulation of intracellular signal transduction (GO:1902533)	0.499112337057569	0.55030334598655	1.20856181455633	0.839858712183806	S100A13;BCL2
regulation of autophagy (GO:0010506)	0.508218276576132	0.559148466339625	1.4281884057971	0.966661103795727	BCL2
axonogenesis (GO:0007409)	0.521710733085089	0.572771783557246	1.37377963737796	0.893838725157407	EPHA1
positive regulation of phosphorylation (GO:0042327)	0.540559275474476	0.592205066124903	1.30205026455026	0.800957496329494	EPHA1
positive regulation of cell differentiation (GO:0045597)	0.54761249892847	0.598661121709937	1.27639429312581	0.768628510850574	ZBTB16
cellular component assembly (GO:0022607)	0.551793196134111	0.601956213964485	1.26147435897436	0.750049881189376	SHROOM1
negative regulation of signal transduction (GO:0009968)	0.560040906080209	0.609664783834152	1.23264411027569	0.714619816064356	BCL2
central nervous system development (GO:0007417)	0.561400933981646	0.609858698809536	1.22796504369538	0.708928719335492	ZBTB16
inorganic cation transmembrane transport (GO:0098662)	0.569474687282435	0.617329703020454	1.2006105006105	0.675992870057824	KCNJ16
proteolysis (GO:0006508)	0.586469640980307	0.634419988984986	1.14527972027972	0.61116062803261	PLAT
regulation of cell cycle (GO:0051726)	0.597847034961682	0.645374623515121	1.10983050847458	0.570919400975136	HPGD
extracellular matrix organization (GO:0030198)	0.60280428680871	0.649367457188506	1.09476031215162	0.554126836284478	ITGB6
innate immune response (GO:0045087)	0.605260323630898	0.650613494523481	1.08737541528239	0.545967527757737	CHGA
MAPK cascade (GO:0000165)	0.606482734236036	0.650613494523481	1.08371964679912	0.541945457706413	DLG2
protein polyubiquitination (GO:0000209)	0.619685927274428	0.662024717336656	1.04504792332268	0.500099843970356	BCL2
cellular macromolecule biosynthetic process (GO:0034645)	0.619685927274428	0.662024717336656	1.04504792332268	0.500099843970356	PTH
negative regulation of transcription by RNA polymerase II (GO:0000122)	0.622139204904177	0.663272375476353	0.957154928177345	0.454257506173168	ZBTB16;ZNF69
transcription by RNA polymerase II (GO:0006366)	0.626702997508505	0.666760302503894	1.02507836990596	0.479001223116703	ICE2
negative regulation of gene expression (GO:0010629)	0.629013599610421	0.667841599586373	1.01858774662513	0.472219725487297	PTH
cellular protein localization (GO:0034613)	0.636990465278642	0.674922135695646	0.996493902439024	0.449419339612881	SGSM1
positive regulation of cytokine production (GO:0001819)	0.643693321273107	0.680400940274686	0.978293413173653	0.430970410392645	S100A13
intracellular protein transport (GO:0006886)	0.644798565492871	0.680400940274686	0.975323383084577	0.42798878580708	SGSM1
regulation of gene expression (GO:0010468)	0.646361282074956	0.680658003164647	0.906758748878349	0.395706499727346	PTH;ZNF117;PTHLH
post-translational protein modification (GO:0043687)	0.654595213817957	0.687924909022537	0.94937015503876	0.402284427739158	ZBTB16
cellular response to DNA damage stimulus (GO:0006974)	0.659922446976174	0.691814863393204	0.935530085959885	0.38883713453749	BCL2
supramolecular fiber organization (GO:0097435)	0.660978154365988	0.691814863393204	0.932809523809524	0.386215314568896	SHROOM1
regulation of apoptotic process (GO:0042981)	0.66660889034965	0.696295925952266	0.879477782867613	0.356673777092885	STEAP3;BCL2
negative regulation of cell population proliferation (GO:0008285)	0.689263840157062	0.71850533640615	0.862477954144621	0.320954912283005	PTHLH
negative regulation of programmed cell death (GO:0043069)	0.691192981330817	0.719063666061899	0.857850877192982	0.316835396761908	BCL2
positive regulation of transcription, DNA-templated (GO:0045893)	0.707754279349615	0.73481128399276	0.822282291057861	0.28422870591407	ICE2;PTH;ZBTB16
cellular protein metabolic process (GO:0044267)	0.723969842980291	0.750137427666326	0.782171474358974	0.252645720078413	PLAT
organelle organization (GO:0006996)	0.726541391679926	0.751293302819322	0.776451869530629	0.248045177196412	CHGA
regulation of nucleic acid-templated transcription (GO:1903506)	0.73494419693408	0.75846241123597	0.757964257964258	0.233423207391662	ZNF117
regulation of intracellular signal transduction (GO:1902531)	0.740674518375214	0.762850402158903	0.74552752293578	0.223802886715386	PEX5L
[truncated: 15 more rows]

## Sheet: Data S6
Data S6
[truncated: 659 more rows]

[truncated: 1 more sheets: Data S7]
